# Supplementary material for: New species and new records of Tullbergiidae (Arthropoda, Hexapoda, Collembola, Poduromorpha) from Xizang, Southwest China, with genetic distance analysis within the family
Source: Zookeys. 2026 Jul 23;1286:41–62. doi: 10.3897/zookeys.1286.196797 (PMC13424832; doi:10.3897/zookeys.1286.196797)
Supplement: XML Treatment for Metaphorura alticola [file zookeys.1286.196797-treatment2.xml]

<!DOCTYPE tp:taxon-treatment
  PUBLIC "-//TaxonX//DTD Taxonomic Treatment Publishing DTD v0 20100105//EN" "tax-treatment-NSO.dtd">
<tp:taxon-treatment xmlns:tp="http://www.plazi.org/taxpub"><tp:treatment-meta><kwd-group><label>Taxon classification</label><kwd>
                <named-content content-type="kingdom">Animalia</named-content>
              </kwd><kwd>
                <named-content content-type="order">Poduromorpha</named-content>
              </kwd><kwd>
                <named-content content-type="family">Tullbergiidae</named-content>
              </kwd></kwd-group><mixed-citation publication-type="journal"><person-group><name><surname>Bu</surname><given-names>Yun</given-names></name><name><surname>Gao</surname><given-names>Yan</given-names></name></person-group><article-title>New species and new records of <tp:taxon-name><tp:taxon-name-part taxon-name-part-type="family" reg="Tullbergiidae">Tullbergiidae</tp:taxon-name-part></tp:taxon-name> (<tp:taxon-name><tp:taxon-name-part taxon-name-part-type="phylum" reg="Arthropoda">Arthropoda</tp:taxon-name-part></tp:taxon-name>, <tp:taxon-name><tp:taxon-name-part taxon-name-part-type="class" reg="Hexapoda">Hexapoda</tp:taxon-name-part></tp:taxon-name>, <tp:taxon-name><tp:taxon-name-part taxon-name-part-type="class" reg="Collembola">Collembola</tp:taxon-name-part></tp:taxon-name>, <tp:taxon-name><tp:taxon-name-part taxon-name-part-type="order" reg="Poduromorpha">Poduromorpha</tp:taxon-name-part></tp:taxon-name>) from Xizang, Southwest China, with genetic distance analysis within the family</article-title><source>Zookeys</source><day>23</day><month>07</month><year>2026</year><volume>1286</volume><fpage>41</fpage><lpage>62</lpage><pub-id pub-id-type="doi">10.3897/zookeys.1286.196797</pub-id></mixed-citation></tp:treatment-meta><tp:nomenclature><tp:taxon-name><object-id xmlns:xlink="http://www.w3.org/1999/xlink" content-type="arpha" xlink:type="simple">10D66DC6-84F0-56A1-A44E-E8E31AE730B4</object-id>
                    		<tp:taxon-name-part taxon-name-part-type="genus" reg="Metaphorura">Metaphorura</tp:taxon-name-part> <tp:taxon-name-part taxon-name-part-type="species" reg="alticola">alticola</tp:taxon-name-part>
                    	
                    		<object-id xmlns:xlink="http://www.w3.org/1999/xlink" content-type="zoobank" xlink:type="simple">https://zoobank.org/DBDAFA89-FD76-4319-9E77-12D04A2F836B</object-id>
                    	</tp:taxon-name><tp:taxon-status xmlns:xlink="http://www.w3.org/1999/xlink" xlink:type="simple">sp. nov.</tp:taxon-status><xref ref-type="fig" rid="F1">Figs 1</xref><xref ref-type="fig" rid="F2">, 2</xref><xref ref-type="fig" rid="F3">, 3</xref><xref ref-type="fig" rid="F4">, 4</xref><xref ref-type="fig" rid="F5">, 5</xref><xref ref-type="table" rid="T2">, Table 2</xref></tp:nomenclature><tp:treatment-sec sec-type="Material examined"><title>Material examined.</title><p><bold><italic>Holotype</italic></bold>: • female (slide no. XZ-SN-C2024013) (<abbrev xmlns:xlink="http://www.w3.org/1999/xlink" content-type="institution" xlink:title="Shanghai Natural History Museum" xlink:type="simple">SNHM</abbrev>), China, Xizang, Shannan City, Langkazi County, extracted from soil samples in sparse scrubland close to Yamdrok Lake (Fig. <xref ref-type="fig" rid="F1">1A</xref>), Alt. 4000 m a.s.l., <named-content xmlns:xlink="http://www.w3.org/1999/xlink" content-type="dwc:verbatimCoordinates" xlink:type="simple">29°18'N, 90°38'E</named-content>, 8-VIII-2024, coll. Y. Bu. <bold><italic>Paratypes</italic></bold>: • 15 females (slides nos. XZ-SN-C2024010–XZ-SN-C2024012, XZ-SN-C2024014–XZ-SN-C2024018, XZ-SN-C2024020–XZ-SN-C2024026) (<abbrev xmlns:xlink="http://www.w3.org/1999/xlink" content-type="institution" xlink:title="Shanghai Natural History Museum" xlink:type="simple">SNHM</abbrev>), • 2 males (slides nos. XZ-SN-C2024019, XZ-SN-C2024027) (<abbrev xmlns:xlink="http://www.w3.org/1999/xlink" content-type="institution" xlink:title="Shanghai Natural History Museum" xlink:type="simple">SNHM</abbrev>), same data as holotype; • 1 female (slides no. XZ-SN-C2024041), China, Xizang, Shannan City, Langkazi County, Pumajiangtang Town, extracted from soil samples in alpine meadow beside lake Pumoyum Co (Fig. <xref ref-type="fig" rid="F1">1B</xref>), Alt. 5300 m a.s.l., <named-content xmlns:xlink="http://www.w3.org/1999/xlink" content-type="dwc:verbatimCoordinates" xlink:type="simple">28°33'N, 90°24'E</named-content>, 22-VII-2024, coll. Y. Bu. <bold><italic>Other materials</italic></bold>: • 2 juveniles (slides nos. XZ-SN-C2024028, XZ-SN-C20240292) (<abbrev xmlns:xlink="http://www.w3.org/1999/xlink" content-type="institution" xlink:title="Shanghai Natural History Museum" xlink:type="simple">SNHM</abbrev>), • 20 adults in alcohol, same data as holotype.</p><fig id="F2" position="float" orientation="portrait"><object-id xmlns:xlink="http://www.w3.org/1999/xlink" content-type="doi" xlink:type="simple">10.3897/zookeys.1286.196797.figure2</object-id><object-id xmlns:xlink="http://www.w3.org/1999/xlink" content-type="arpha" xlink:type="simple">D38E890F-DD2D-5A36-A3D4-DEC8035842F5</object-id><label>Figure 2.</label><caption><p><italic><tp:taxon-name><tp:taxon-name-part taxon-name-part-type="genus" reg="Metaphorura">Metaphorura</tp:taxon-name-part> <tp:taxon-name-part taxon-name-part-type="species" reg="alticola">alticola</tp:taxon-name-part></tp:taxon-name></italic> sp. nov. <bold>A</bold>. Habitus, dorsal view; <bold>B</bold>. Habitus, ventral view; <bold>C</bold>. Postantennal organ; <bold>D</bold>. Head, anterior part; <bold>E</bold>. Labium; <bold>F</bold>. Head, dorsal view; <bold>G</bold>. Head, ventral view, plb1, 2, 3–postlabial setae; <bold>H</bold>. Leg III; <bold>I</bold>. <abbrev xmlns:xlink="http://www.w3.org/1999/xlink" xlink:title="thoracic segment" xlink:type="simple">Th</abbrev>. I; <bold>J</bold>. Female genital plate. Scale bars: 100 μm (<bold>A, B</bold>); 20 μm (<bold>C–J</bold>).</p></caption><graphic xmlns:xlink="http://www.w3.org/1999/xlink" xlink:href="zookeys-1286-041_article-196797__-g002.jpg" id="oo_1723921.jpg" position="float" orientation="portrait" xlink:type="simple"><uri content-type="original_file" xlink:type="simple">https://binary.pensoft.net/fig/1723921</uri></graphic></fig><fig id="F3" position="float" orientation="portrait"><object-id xmlns:xlink="http://www.w3.org/1999/xlink" content-type="doi" xlink:type="simple">10.3897/zookeys.1286.196797.figure3</object-id><object-id xmlns:xlink="http://www.w3.org/1999/xlink" content-type="arpha" xlink:type="simple">2BC671D5-D6AD-5A34-89AA-5C439F036E21</object-id><label>Figure 3.</label><caption><p><italic><tp:taxon-name><tp:taxon-name-part taxon-name-part-type="genus" reg="Metaphorura">Metaphorura</tp:taxon-name-part> <tp:taxon-name-part taxon-name-part-type="species" reg="alticola">alticola</tp:taxon-name-part></tp:taxon-name></italic> sp. nov. <bold>A</bold>. <abbrev xmlns:xlink="http://www.w3.org/1999/xlink" xlink:title="antennal segment" xlink:type="simple">Ant</abbrev>. II–IV, dorsal view, a, b, c, d, e–large sensilla, ms–microsensillum, or–subapical organite, vs– apical vesicles, sc–sensory clubs, sr–sensory rods; <bold>B</bold>. <abbrev xmlns:xlink="http://www.w3.org/1999/xlink" xlink:title="antennal segment" xlink:type="simple">Ant</abbrev>. II–IV, ventral view, vsc–ventral sensory club; <bold>C</bold>. Postantennal organ and <abbrev xmlns:xlink="http://www.w3.org/1999/xlink" xlink:title="pseudocelli" xlink:type="simple">pso</abbrev> at base of antenna; <bold>D</bold>. Anal spine, lateral view; <bold>E</bold>. Tibiotarsus III and claw. Scale bars: 20 μm.</p></caption><graphic xmlns:xlink="http://www.w3.org/1999/xlink" xlink:href="zookeys-1286-041_article-196797__-g003.jpg" id="oo_1723922.jpg" position="float" orientation="portrait" xlink:type="simple"><uri content-type="original_file" xlink:type="simple">https://binary.pensoft.net/fig/1723922</uri></graphic></fig><fig id="F4" position="float" orientation="portrait"><object-id xmlns:xlink="http://www.w3.org/1999/xlink" content-type="doi" xlink:type="simple">10.3897/zookeys.1286.196797.figure4</object-id><object-id xmlns:xlink="http://www.w3.org/1999/xlink" content-type="arpha" xlink:type="simple">7922E2ED-21D7-50D1-B8C9-CFE727AF5076</object-id><label>Figure 4.</label><caption><p><italic><tp:taxon-name><tp:taxon-name-part taxon-name-part-type="genus" reg="Metaphorura">Metaphorura</tp:taxon-name-part> <tp:taxon-name-part taxon-name-part-type="species" reg="alticola">alticola</tp:taxon-name-part></tp:taxon-name></italic> sp. nov. <bold>A</bold>. <abbrev xmlns:xlink="http://www.w3.org/1999/xlink" xlink:title="thoracic segment" xlink:type="simple">Th</abbrev>. II, left side; <bold>B</bold>. <abbrev xmlns:xlink="http://www.w3.org/1999/xlink" xlink:title="thoracic segment" xlink:type="simple">Th</abbrev>. III, left side; <bold>C</bold>. <abbrev xmlns:xlink="http://www.w3.org/1999/xlink" xlink:title="abdominal segment" xlink:type="simple">Abd</abbrev>. I, left side; <bold>D</bold>. <abbrev xmlns:xlink="http://www.w3.org/1999/xlink" xlink:title="abdominal segment" xlink:type="simple">Abd</abbrev>. II, left side; <bold>E</bold>. <abbrev xmlns:xlink="http://www.w3.org/1999/xlink" xlink:title="abdominal segment" xlink:type="simple">Abd</abbrev>. III, left side; <bold>F</bold>. <abbrev xmlns:xlink="http://www.w3.org/1999/xlink" xlink:title="abdominal segment" xlink:type="simple">Abd</abbrev>. IV, right side; <bold>G</bold>. <abbrev xmlns:xlink="http://www.w3.org/1999/xlink" xlink:title="abdominal segment" xlink:type="simple">Abd</abbrev>. V, left side; <bold>H</bold>. <abbrev xmlns:xlink="http://www.w3.org/1999/xlink" xlink:title="abdominal segment" xlink:type="simple">Abd</abbrev>. VI, dorsal view. Scale bars: 20 μm.</p></caption><graphic xmlns:xlink="http://www.w3.org/1999/xlink" xlink:href="zookeys-1286-041_article-196797__-g004.jpg" id="oo_1723923.jpg" position="float" orientation="portrait" xlink:type="simple"><uri content-type="original_file" xlink:type="simple">https://binary.pensoft.net/fig/1723923</uri></graphic></fig><fig id="F5" position="float" orientation="portrait"><object-id xmlns:xlink="http://www.w3.org/1999/xlink" content-type="doi" xlink:type="simple">10.3897/zookeys.1286.196797.figure5</object-id><object-id xmlns:xlink="http://www.w3.org/1999/xlink" content-type="arpha" xlink:type="simple">D81F3C0B-3AB9-5BBA-B920-D32E47AD05CF</object-id><label>Figure 5.</label><caption><p><italic><tp:taxon-name><tp:taxon-name-part taxon-name-part-type="genus" reg="Metaphorura">Metaphorura</tp:taxon-name-part> <tp:taxon-name-part taxon-name-part-type="species" reg="alticola">alticola</tp:taxon-name-part></tp:taxon-name></italic> sp. nov. <bold>A</bold>. Ventral tube, top view; <bold>B</bold>. Sternite II; <bold>C</bold>. Sternite III; <bold>D</bold>. Sternite IV; <bold>E</bold>. Male genital plate; <bold>F</bold>. Anal lobes; <bold>G</bold>. Anal spine, lateral view; <bold>H</bold>. Sternite V shows accessory glands (ag) and the female genital plate. Scale bars: 20 μm.</p></caption><graphic xmlns:xlink="http://www.w3.org/1999/xlink" xlink:href="zookeys-1286-041_article-196797__-g005.jpg" id="oo_1723924.jpg" position="float" orientation="portrait" xlink:type="simple"><uri content-type="original_file" xlink:type="simple">https://binary.pensoft.net/fig/1723924</uri></graphic></fig><table-wrap id="T2" position="float" orientation="portrait"><label>Table 2.</label><caption><p>Dorsal chaetotaxy of <italic><tp:taxon-name><tp:taxon-name-part taxon-name-part-type="genus" reg="Metaphorura">Metaphorura</tp:taxon-name-part> <tp:taxon-name-part taxon-name-part-type="species" reg="alticola">alticola</tp:taxon-name-part></tp:taxon-name></italic> sp. nov. (holotype).</p></caption><table><tbody><tr><th rowspan="2" colspan="2">
                      <bold>Segments</bold>
                    </th><th rowspan="1" colspan="3">
                      <bold>Thorax</bold>
                    </th><th rowspan="1" colspan="5">
                      <bold>Abdomen</bold>
                    </th></tr><tr><th rowspan="1" colspan="1">
                      <bold>I</bold>
                    </th><th rowspan="1" colspan="1">
                      <bold>II</bold>
                    </th><th rowspan="1" colspan="1">
                      <bold>III</bold>
                    </th><th rowspan="1" colspan="1">
                      <bold>I</bold>
                    </th><th rowspan="1" colspan="1">
                      <bold>II</bold>
                    </th><th rowspan="1" colspan="1">
                      <bold>III</bold>
                    </th><th rowspan="1" colspan="1">
                      <bold>IV</bold>
                    </th><th rowspan="1" colspan="1">
                      <bold>V</bold>
                    </th></tr><tr><td rowspan="4" colspan="1">
                      <bold>Dorsal</bold>
                    </td><td rowspan="1" colspan="1">
                      <bold>a</bold>
                    </td><td rowspan="1" colspan="1">–</td><td rowspan="1" colspan="1">10</td><td rowspan="1" colspan="1">10</td><td rowspan="1" colspan="1">10</td><td rowspan="1" colspan="1">10</td><td rowspan="1" colspan="1">10</td><td rowspan="1" colspan="1">8<sup>3</sup></td><td rowspan="1" colspan="1">10<sup>5</sup></td></tr><tr><td rowspan="1" colspan="1">
                      <bold>m</bold>
                    </td><td rowspan="1" colspan="1">8</td><td rowspan="1" colspan="1">8</td><td rowspan="1" colspan="1">8</td><td rowspan="1" colspan="1">2<sup>1</sup></td><td rowspan="1" colspan="1">4<sup>2</sup></td><td rowspan="1" colspan="1">4<sup>2</sup></td><td rowspan="1" colspan="1">4<sup>2</sup></td><td rowspan="1" colspan="1">–</td></tr><tr><td rowspan="1" colspan="1">
                      <bold>p</bold>
                    </td><td rowspan="1" colspan="1">–</td><td rowspan="1" colspan="1">8</td><td rowspan="1" colspan="1">8</td><td rowspan="1" colspan="1">10</td><td rowspan="1" colspan="1">10</td><td rowspan="1" colspan="1">10</td><td rowspan="1" colspan="1">8<sup>4</sup></td><td rowspan="1" colspan="1">8<sup>6</sup></td></tr><tr><td rowspan="1" colspan="1">
                      <bold>
                        <abbrev xmlns:xlink="http://www.w3.org/1999/xlink" xlink:title="pleural setae" xlink:type="simple">pl</abbrev>
                      </bold>
                    </td><td rowspan="1" colspan="1">2</td><td rowspan="1" colspan="1">3</td><td rowspan="1" colspan="1">3</td><td rowspan="1" colspan="1">2</td><td rowspan="1" colspan="1">3</td><td rowspan="1" colspan="1">3</td><td rowspan="1" colspan="1">6</td><td rowspan="1" colspan="1">1</td></tr><tr><td rowspan="1" colspan="2">
                      <bold>Ventral</bold>
                    </td><td rowspan="1" colspan="1">0</td><td rowspan="1" colspan="1">2</td><td rowspan="1" colspan="1">2</td><td rowspan="1" colspan="1">12</td><td rowspan="1" colspan="1">20</td><td rowspan="1" colspan="1">23</td><td rowspan="1" colspan="1">26</td><td rowspan="1" colspan="1">16+(6+2)<sup>7</sup></td></tr></tbody></table><table-wrap-foot><fn><p><sup>1</sup> seta m4 present; <sup>2</sup> seta m3 and m4 present; <sup>3</sup> seta a5 absent; <sup>4</sup> seta p4 absent; <sup>5</sup> seta a1–a3 microseta, a4 as macroseta; <sup>6</sup> sensory seta p3 slightly differentiated, seta p4 as microseta; <sup>7</sup> female genital plate with 6 circumgenital and one pair of eugenital setae.</p></fn></table-wrap-foot></table-wrap></tp:treatment-sec><tp:treatment-sec sec-type="Description"><title>Description.</title><p><bold><italic>Adult body</italic></bold> robust, white in alcohol (Fig. <xref ref-type="fig" rid="F1">1H</xref>), 0.93 mm long on average (0.78–1.10 mm, <italic>n</italic> = 19), holotype 1.08 mm (Fig. <xref ref-type="fig" rid="F2">2A, B</xref>). Setae extremely differentiated into micro- and macrosetae, especially on the head, macrosetae (38–45 μm) about 6–7 times longer than microsetae (5–8 μm). Granulation of integument fine, with stronger granulation only on head and <abbrev xmlns:xlink="http://www.w3.org/1999/xlink" xlink:title="abdominal segment" xlink:type="simple">Abd</abbrev> VI (Figs <xref ref-type="fig" rid="F2">2</xref>, <xref ref-type="fig" rid="F3">3</xref>, <xref ref-type="fig" rid="F4">4</xref>). Pseudocellar formula: 11/111/11111. All pseudocelli composed of two rows of parallel stripes in centre (type II, Figs <xref ref-type="fig" rid="F2">2D</xref>, <xref ref-type="fig" rid="F2">2F</xref>, <xref ref-type="fig" rid="F2">2I</xref>, <xref ref-type="fig" rid="F3">3C</xref>, <xref ref-type="fig" rid="F4">4A–G</xref>), 6–7 μm in diameter, on <abbrev xmlns:xlink="http://www.w3.org/1999/xlink" xlink:title="thoracic segment" xlink:type="simple">Th</abbrev>. I posterior to level of setae m2–m3, close to hind margin (Fig. <xref ref-type="fig" rid="F2">2I</xref>); on <abbrev xmlns:xlink="http://www.w3.org/1999/xlink" xlink:title="thoracic segment" xlink:type="simple">Th</abbrev>. II and III between setae p3/p4, close to p3 (Fig. <xref ref-type="fig" rid="F4">4A, B</xref>); on <abbrev xmlns:xlink="http://www.w3.org/1999/xlink" xlink:title="abdominal segment" xlink:type="simple">Abd</abbrev>. I–III posterior to seta p3 (Fig. <xref ref-type="fig" rid="F4">4</xref> C–E); on <abbrev xmlns:xlink="http://www.w3.org/1999/xlink" xlink:title="abdominal segment" xlink:type="simple">Abd</abbrev>. IV close to seta p3 (Fig. <xref ref-type="fig" rid="F4">4F</xref>); on <abbrev xmlns:xlink="http://www.w3.org/1999/xlink" xlink:title="abdominal segment" xlink:type="simple">Abd</abbrev>. V on border of <abbrev xmlns:xlink="http://www.w3.org/1999/xlink" xlink:title="abdominal segment" xlink:type="simple">Abd</abbrev>. VI (Fig. <xref ref-type="fig" rid="F4">4G</xref>).</p><p><bold><italic>Head</italic></bold> seta a0 present (16–18 μm), c1 absent, oc2 as macroseta (35–38 μm), sd5 as mesoseta (18–22 μm) (Fig. <xref ref-type="fig" rid="F2">2D, F</xref>). Postantennal organ 20–27 μm long, 7–8 μm wide, composed of 12–14 elliptical vesicles arranged in two rows, in a deep furrow (Figs <xref ref-type="fig" rid="F2">2C</xref>, <xref ref-type="fig" rid="F3">3C</xref>). Labrum with 4/4/2 setae. Labium with five papillae, six apical guard setae, six proximal setae, four basomedian setae, and five basolateral setae (Fig. <xref ref-type="fig" rid="F2">2E</xref>). Ventral head with 3+3 axial setae, posterior one (plb3) as macrosetae (Fig. <xref ref-type="fig" rid="F2">2G</xref>).</p><p><bold><italic>Antenna</italic></bold> (100–125 μm) shorter than head (130–155 μm). <abbrev xmlns:xlink="http://www.w3.org/1999/xlink" xlink:title="antennal segment" xlink:type="simple">Ant</abbrev>. I and II with 7 and 11 setae, respectively (Fig. <xref ref-type="fig" rid="F3">3A, B</xref>). Antennal segment IV with five slightly thickened sensilla a–e, sensilla a, c, e long and slightly curved toward inside, b and d slightly shorter (Fig. <xref ref-type="fig" rid="F3">3A</xref>). Small microsensillum, subapical organite, and one small apical vesicle present (Fig. <xref ref-type="fig" rid="F3">3A</xref>). Antennal organ III with two small sensory rods between two thick sensory clubs bent toward each other, concealed behind three papillae and four guard setae, and one ventral sensory club (Fig. <xref ref-type="fig" rid="F3">3A, B</xref>).</p><p><bold><italic>Legs</italic></bold> without clavate tenant hairs (Fig. <xref ref-type="fig" rid="F2">2H</xref>). Subcoxa, coxa, trochanter, femur, and tibiotarsus with 0/3/3; 3/7/7; 5/5/4; 8/8/8; 10/10/10 setae on leg I, II and III, respectively (Fig. <xref ref-type="fig" rid="F2">2H</xref>), tibiotarsi each with 6+4 setae (A1 to A6, B4 to B7, and M absent) (Fig. <xref ref-type="fig" rid="F3">3E</xref>). Anal lobes with setae 12’ and l3’ (Fig. <xref ref-type="fig" rid="F5">5F</xref>). Claw 20–23 μm long, untoothed, with short empodial appendage (3–5 μm) (Fig. <xref ref-type="fig" rid="F3">3E</xref>).</p><p><bold><italic>Adult chaetotaxy</italic></bold> given in Figs <xref ref-type="fig" rid="F2">2I</xref>, <xref ref-type="fig" rid="F2">2J</xref>, <xref ref-type="fig" rid="F4">4A–G</xref>, and Table <xref ref-type="table" rid="T2">2</xref>. Setae on <abbrev xmlns:xlink="http://www.w3.org/1999/xlink" xlink:title="thoracic segment" xlink:type="simple">Th</abbrev>. I length as 10–12 μm for m1 and m3, 21–27 μm for m2 and m4 (Fig. <xref ref-type="fig" rid="F2">2I</xref>). Microsensilla present on <abbrev xmlns:xlink="http://www.w3.org/1999/xlink" xlink:title="thoracic segment" xlink:type="simple">Th</abbrev>. II–III, and lateral sensory setae S 27–33 μm long (Fig. <xref ref-type="fig" rid="F4">4A, B</xref>). Thorax with 0, 2, 2 ventral setae. <abbrev xmlns:xlink="http://www.w3.org/1999/xlink" xlink:title="abdominal segment" xlink:type="simple">Abd</abbrev>. I–III each with 2+2 axial setae dorsally, setae m4 present on <abbrev xmlns:xlink="http://www.w3.org/1999/xlink" xlink:title="abdominal segment" xlink:type="simple">Abd</abbrev>. I, setae m3 and m4 present on <abbrev xmlns:xlink="http://www.w3.org/1999/xlink" xlink:title="abdominal segment" xlink:type="simple">Abd</abbrev>. II–III (Fig. <xref ref-type="fig" rid="F4">4C–E</xref>). <abbrev xmlns:xlink="http://www.w3.org/1999/xlink" xlink:title="abdominal segment" xlink:type="simple">Abd</abbrev>. IV without seta px, setae m3 and m4 present, p1 (10–11 μm) shorter than p2 (22–26 μm) (Fig. <xref ref-type="fig" rid="F4">4F</xref>). <abbrev xmlns:xlink="http://www.w3.org/1999/xlink" xlink:title="abdominal segment" xlink:type="simple">Abd</abbrev>. V with sensory seta p3 (16–23 μm) slightly differentiated; seta a1 (7–10 μm) slightly shorter than a2 and a3 (12–17 μm), a4 as macroseta (33–37 μm), and p4 as microsetae (Fig. <xref ref-type="fig" rid="F4">4G</xref>). Crescentic ridges on <abbrev xmlns:xlink="http://www.w3.org/1999/xlink" xlink:title="abdominal segment" xlink:type="simple">Abd</abbrev>. VI absent. <abbrev xmlns:xlink="http://www.w3.org/1999/xlink" xlink:title="abdominal segment" xlink:type="simple">Abd</abbrev>. VI with distinct dorsal secondary granulations, median process between the anal spines not observed (Fig. <xref ref-type="fig" rid="F4">4H</xref>). Anal spines robust, 20–25 μm in length, width of base about 0.5 of length (Figs <xref ref-type="fig" rid="F3">3D</xref>, <xref ref-type="fig" rid="F4">4H</xref>, <xref ref-type="fig" rid="F5">5G</xref>).</p><p><bold><italic>Ventral tube</italic></bold> with 4+4 apical setae and 2+2 basal setae (Fig. <xref ref-type="fig" rid="F5">5A</xref>). Number of ventral setae on <abbrev xmlns:xlink="http://www.w3.org/1999/xlink" xlink:title="abdominal segment" xlink:type="simple">Abd</abbrev>. II, III, and IV variable, with 18–20, 19–23, and 25–26 setae, respectively (Fig. <xref ref-type="fig" rid="F5">5B–D</xref>). Female genital plate with 3 pairs of pregenital setae, 2 or 3 pairs of circumgenital and 1 pair of eugenital setae (Fig. <xref ref-type="fig" rid="F2">2J</xref>). One pair of accessory glands close to female genital plate observed in fully matured females (Fig. <xref ref-type="fig" rid="F5">5H</xref>). Male genital plate with 3 pairs of pregenital setae, 17–21 circumgenital setae (Fig. <xref ref-type="fig" rid="F5">5E</xref>).</p></tp:treatment-sec><tp:treatment-sec sec-type="Etymology"><title>Etymology.</title><p>The species name alticola refers to the extremely high altitude (4000–5300 m above sea level) of the type localities.</p></tp:treatment-sec><tp:treatment-sec sec-type="Distribution"><title>Distribution.</title><p>Known only from Xizang.</p></tp:treatment-sec><tp:treatment-sec sec-type="Diagnosis"><title>Diagnosis.</title><p><italic><tp:taxon-name><tp:taxon-name-part taxon-name-part-type="genus" reg="Metaphorura">Metaphorura</tp:taxon-name-part> <tp:taxon-name-part taxon-name-part-type="species" reg="alticola">alticola</tp:taxon-name-part></tp:taxon-name></italic> sp. nov. is characterised by the well-differentiated setae on the dorsal side of the body, the presence of pseudocelli on thoracic segment I, the few and simple vesicles (12–14) on <abbrev xmlns:xlink="http://www.w3.org/1999/xlink" xlink:title="postantennal organ" xlink:type="simple">PAO</abbrev>, the 11/111/11111 pseudocellar formula, all pseudocelli of type II, p4 on abdominal segment V as microsetae, less differentiated sensory setae p3 on abdominal segment V, absence of median process on <abbrev xmlns:xlink="http://www.w3.org/1999/xlink" xlink:title="abdominal segment" xlink:type="simple">Abd</abbrev> VI, and the robust anal spines. Bisexual.</p></tp:treatment-sec><tp:treatment-sec sec-type="Remarks"><title>Remarks.</title><p><italic><tp:taxon-name><tp:taxon-name-part taxon-name-part-type="genus" reg="Metaphorura">Metaphorura</tp:taxon-name-part> <tp:taxon-name-part taxon-name-part-type="species" reg="alticola">alticola</tp:taxon-name-part></tp:taxon-name></italic> sp. nov. is similar to <italic><tp:taxon-name><tp:taxon-name-part taxon-name-part-type="genus" reg="Metaphorura">Metaphorura</tp:taxon-name-part> <tp:taxon-name-part taxon-name-part-type="species" reg="motuoensis">motuoensis</tp:taxon-name-part></tp:taxon-name></italic> in having the same formula of <abbrev xmlns:xlink="http://www.w3.org/1999/xlink" xlink:title="pseudocelli" xlink:type="simple">pso</abbrev> on the body, few simple vesicles on <abbrev xmlns:xlink="http://www.w3.org/1999/xlink" xlink:title="postantennal organ" xlink:type="simple">PAO</abbrev>, and the absence of the median process on <abbrev xmlns:xlink="http://www.w3.org/1999/xlink" xlink:title="abdominal segment" xlink:type="simple">Abd</abbrev>. VI. These species can be distinguished by several subtle differences after careful comparison: the dorsal chaetotaxy (microsetae strongly differentiated from macrosetae in <italic><tp:taxon-name><tp:taxon-name-part taxon-name-part-type="genus" reg="Metaphorura">M.</tp:taxon-name-part> <tp:taxon-name-part taxon-name-part-type="species" reg="alticola">alticola</tp:taxon-name-part></tp:taxon-name></italic> sp. nov. vs microsetae not strongly differentiated from macrosetae in <italic><tp:taxon-name><tp:taxon-name-part taxon-name-part-type="genus" reg="Metaphorura">M.</tp:taxon-name-part> <tp:taxon-name-part taxon-name-part-type="species" reg="motuoensis">motuoensis</tp:taxon-name-part></tp:taxon-name></italic>), number of vesicles on <abbrev xmlns:xlink="http://www.w3.org/1999/xlink" xlink:title="postantennal organ" xlink:type="simple">PAO</abbrev> (12–14 in <italic><tp:taxon-name><tp:taxon-name-part taxon-name-part-type="genus" reg="Metaphorura">Metaphorura</tp:taxon-name-part> <tp:taxon-name-part taxon-name-part-type="species" reg="alticola">alticola</tp:taxon-name-part></tp:taxon-name></italic> sp. nov. vs 14–16 in <italic><tp:taxon-name><tp:taxon-name-part taxon-name-part-type="genus" reg="Metaphorura">M.</tp:taxon-name-part> <tp:taxon-name-part taxon-name-part-type="species" reg="motuoensis">motuoensis</tp:taxon-name-part></tp:taxon-name></italic>), and the shape of anal spines on <abbrev xmlns:xlink="http://www.w3.org/1999/xlink" xlink:title="abdominal segment" xlink:type="simple">Abd</abbrev>. VI (robust and thick in <italic><tp:taxon-name><tp:taxon-name-part taxon-name-part-type="genus" reg="Metaphorura">Metaphorura</tp:taxon-name-part> <tp:taxon-name-part taxon-name-part-type="species" reg="alticola">alticola</tp:taxon-name-part></tp:taxon-name></italic> sp. nov. vs slim in <italic><tp:taxon-name><tp:taxon-name-part taxon-name-part-type="genus" reg="Metaphorura">M.</tp:taxon-name-part> <tp:taxon-name-part taxon-name-part-type="species" reg="motuoensis">motuoensis</tp:taxon-name-part></tp:taxon-name></italic>). The K2P genetic distance of the COI gene between them is 0.2022 (Suppl. material <xref ref-type="supplementary-material" rid="S1">1</xref>), further supporting our morphological identification. <italic><tp:taxon-name><tp:taxon-name-part taxon-name-part-type="genus" reg="Metaphorura">Metaphorura</tp:taxon-name-part> <tp:taxon-name-part taxon-name-part-type="species" reg="alticola">alticola</tp:taxon-name-part></tp:taxon-name></italic> sp. nov. can also be easily separated from <italic><tp:taxon-name><tp:taxon-name-part taxon-name-part-type="genus" reg="Metaphorura">Metaphorura</tp:taxon-name-part> <tp:taxon-name-part taxon-name-part-type="species" reg="zhongi">zhongi</tp:taxon-name-part></tp:taxon-name></italic> Bu &amp; Gao, 2017 described from Xizang by the shape of <abbrev xmlns:xlink="http://www.w3.org/1999/xlink" xlink:title="postantennal organ" xlink:type="simple">PAO</abbrev> (12–14 irregular vesicles in <italic><tp:taxon-name><tp:taxon-name-part taxon-name-part-type="genus" reg="Metaphorura">Metaphorura</tp:taxon-name-part> <tp:taxon-name-part taxon-name-part-type="species" reg="alticola">alticola</tp:taxon-name-part></tp:taxon-name></italic> sp. nov. vs 17–18 finger-shaped vesicles in <italic><tp:taxon-name><tp:taxon-name-part taxon-name-part-type="genus" reg="Metaphorura">M.</tp:taxon-name-part> <tp:taxon-name-part taxon-name-part-type="species" reg="zhongi">zhongi</tp:taxon-name-part></tp:taxon-name></italic>), formula of <abbrev xmlns:xlink="http://www.w3.org/1999/xlink" xlink:title="pseudocelli" xlink:type="simple">pso</abbrev> on the body (11/111/11111 in the new species vs 11/122/22221 in <italic><tp:taxon-name><tp:taxon-name-part taxon-name-part-type="genus" reg="Metaphorura">M.</tp:taxon-name-part> <tp:taxon-name-part taxon-name-part-type="species" reg="zhongi">zhongi</tp:taxon-name-part></tp:taxon-name></italic>).</p><p>The paired globular structure inside the body near the female genital plate was observed in all females of <italic><tp:taxon-name><tp:taxon-name-part taxon-name-part-type="genus" reg="Metaphorura">Metaphorura</tp:taxon-name-part> <tp:taxon-name-part taxon-name-part-type="species" reg="alticola">alticola</tp:taxon-name-part></tp:taxon-name></italic> sp. nov., which was also observed in European <italic><tp:taxon-name><tp:taxon-name-part taxon-name-part-type="genus" reg="Metaphorura">Metaphorura</tp:taxon-name-part></tp:taxon-name></italic> species (Dr. Wanda Weiner pers. comm.). After careful comparison, we found that its shape resembles the accessory glands observed in <italic><tp:taxon-name><tp:taxon-name-part taxon-name-part-type="genus" reg="Orchesella">Orchesella</tp:taxon-name-part> <tp:taxon-name-part taxon-name-part-type="species" reg="villosa">villosa</tp:taxon-name-part></tp:taxon-name></italic> (Linnaeus, 1767) (<xref ref-type="bibr" rid="B12">Dallai et al. 2008</xref>), but a similar structure was not found in <italic><tp:taxon-name><tp:taxon-name-part taxon-name-part-type="genus" reg="Mesaphorura">Mesaphorura</tp:taxon-name-part> <tp:taxon-name-part taxon-name-part-type="species" reg="sylvatica">sylvatica</tp:taxon-name-part></tp:taxon-name></italic> (Rusek, 1971) (<xref ref-type="bibr" rid="B25">Panina et al. 2019</xref>) and <italic><tp:taxon-name><tp:taxon-name-part taxon-name-part-type="genus" reg="Mesaphorura">M.</tp:taxon-name-part> <tp:taxon-name-part taxon-name-part-type="species" reg="macrochaeta">macrochaeta</tp:taxon-name-part></tp:taxon-name></italic> Rusek, 1976 from Xizang. We then named this structure as accessory glands in the present paper.</p></tp:treatment-sec><tp:treatment-sec><!--Section generated to contain objects referenced in tp:taxon-treatment.--><fig id="F1" position="float" orientation="portrait"><object-id xmlns:xlink="http://www.w3.org/1999/xlink" content-type="doi" xlink:type="simple">10.3897/zookeys.1286.196797.figure1</object-id><object-id xmlns:xlink="http://www.w3.org/1999/xlink" content-type="arpha" xlink:type="simple">C07A71C1-C779-5339-A67C-DA1771F0F3FB</object-id><label>Figure 1.</label><caption><p>Habitats of collection sites in Xizang and specimens of <italic><tp:taxon-name><tp:taxon-name-part taxon-name-part-type="genus" reg="Metaphorura">Metaphorura</tp:taxon-name-part> <tp:taxon-name-part taxon-name-part-type="species" reg="alticola">alticola</tp:taxon-name-part></tp:taxon-name></italic> sp. nov. in alcohol. <bold>A</bold>. Sparse scrubland close to Yamdrok Lake, Langkazi County, Shannan City; <bold>B</bold>. Alpine meadow beside the lake Pumoyum Co, Langkazi county, Shannan City; <bold>C</bold>. Broad-leaf forest of Biri Sacred Mountain, Bayi District, Linzhi City; <bold>D</bold>. Bush forest beside lake Basong Co, Gongbujiangda County, Linzhi City; <bold>E</bold>. Grassland in Bange County, Naqu City; <bold>F</bold>. Coniferous forest in Jiali County, Naqu City; <bold>G</bold>. Poplar forest in Chengguan District, Lhasa City; <bold>H</bold>. Specimens of <italic><tp:taxon-name><tp:taxon-name-part taxon-name-part-type="genus" reg="Metaphorura">Metaphorura</tp:taxon-name-part> <tp:taxon-name-part taxon-name-part-type="species" reg="alticola">alticola</tp:taxon-name-part></tp:taxon-name></italic> sp. nov. in alcohol.</p></caption><graphic xmlns:xlink="http://www.w3.org/1999/xlink" xlink:href="zookeys-1286-041_article-196797__-g001.jpg" id="oo_1723920.jpg" position="float" orientation="portrait" xlink:type="simple"><uri content-type="original_file" xlink:type="simple">https://binary.pensoft.net/fig/1723920</uri></graphic></fig><supplementary-material xmlns:xlink="http://www.w3.org/1999/xlink" id="S1" position="float" orientation="portrait" xlink:type="simple"><object-id content-type="arpha" xlink:type="simple">17E825D7-9700-5703-830F-7ED180802F2A</object-id><label>Supplementary material 1</label><caption><p>Pairwise distances</p></caption><statement content-type="dataType"><label>Data type</label><p>xls</p></statement><statement content-type="notes"><label>Explanation note</label><p><bold>table SS1</bold>. Pairwise distances (K2P model) between COI DNA sequences of <tp:taxon-name><tp:taxon-name-part taxon-name-part-type="family" reg="Tullbergiidae">Tullbergiidae</tp:taxon-name-part></tp:taxon-name> (distances between the new species and other <tp:taxon-name><tp:taxon-name-part taxon-name-part-type="family" reg="Tullbergiidae">Tullbergiidae</tp:taxon-name-part></tp:taxon-name> species given in bold, intraspecific distances given in red, other interspecific distances are in regular letters).</p></statement><media xlink:href="zookeys-1286-041_article-196797__-s001.xls" mimetype="application" mime-subtype="vnd.ms-excel" position="float" orientation="portrait" id="oo_1723929.xls" xlink:type="simple"><uri content-type="original_file" xlink:type="simple">https://binary.pensoft.net/file/1723929</uri></media><permissions><license xlink:type="simple"><license-p>This dataset is made available under the Open Database License (<ext-link ext-link-type="uri" xlink:href="http://opendatacommons.org/licenses/odbl/1.0/" xlink:type="simple">http://opendatacommons.org/licenses/odbl/1.0/</ext-link>). The Open Database License (ODbL) is a license agreement intended to allow users to freely share, modify, and use this Dataset while maintaining this same freedom for others, provided that the original source and author(s) are credited.</license-p></license></permissions><attrib specific-use="authors"> Yun Bu, Yan Gao</attrib></supplementary-material></tp:treatment-sec><ref-list><ref id="B12"><mixed-citation xmlns:xlink="http://www.w3.org/1999/xlink" xlink:type="simple">Dallai R, Zizzari ZV, Fanciulli PP (2008) Fine structure of the spermatheca and of the accessory glands in <italic><tp:taxon-name><tp:taxon-name-part taxon-name-part-type="genus">Orchesella</tp:taxon-name-part> <tp:taxon-name-part taxon-name-part-type="species">villosa</tp:taxon-name-part></tp:taxon-name></italic> (<tp:taxon-name><tp:taxon-name-part taxon-name-part-type="class">Collembola</tp:taxon-name-part></tp:taxon-name>, <tp:taxon-name><tp:taxon-name-part taxon-name-part-type="class">Hexapoda</tp:taxon-name-part></tp:taxon-name>). Journal of Morphology 269: 464–478. <ext-link xlink:href="10.1002/jmor.10595" ext-link-type="doi" xlink:type="simple">https://doi.org/10.1002/jmor.10595</ext-link></mixed-citation></ref><ref id="B25"><mixed-citation xmlns:xlink="http://www.w3.org/1999/xlink" xlink:type="simple">Panina IV, Potapov MB, Polilov AA (2019) Effects of miniaturization in the anatomy of the minute springtail <italic><tp:taxon-name><tp:taxon-name-part taxon-name-part-type="genus">Mesaphorura</tp:taxon-name-part> <tp:taxon-name-part taxon-name-part-type="species">sylvatica</tp:taxon-name-part></tp:taxon-name></italic> (<tp:taxon-name><tp:taxon-name-part taxon-name-part-type="class">Hexapoda</tp:taxon-name-part></tp:taxon-name>: <tp:taxon-name><tp:taxon-name-part taxon-name-part-type="class">Collembola</tp:taxon-name-part></tp:taxon-name>: <tp:taxon-name><tp:taxon-name-part taxon-name-part-type="family">Tullbergiidae</tp:taxon-name-part></tp:taxon-name>). PeerJ 7: e8037. <ext-link xlink:href="10.7717/peerj.8037" ext-link-type="doi" xlink:type="simple">https://doi.org/10.7717/peerj.8037</ext-link></mixed-citation></ref></ref-list></tp:taxon-treatment>
