# Supplementary material for: New species and new records of Tullbergiidae (Arthropoda, Hexapoda, Collembola, Poduromorpha) from Xizang, Southwest China, with genetic distance analysis within the family
Source: Zookeys. 2026 Jul 23;1286:41–62. doi: 10.3897/zookeys.1286.196797 (PMC13424832; doi:10.3897/zookeys.1286.196797)
Supplement: XML Treatment for Mesaphorura [file zookeys.1286.196797-treatment3.xml]

<!DOCTYPE tp:taxon-treatment
  PUBLIC "-//TaxonX//DTD Taxonomic Treatment Publishing DTD v0 20100105//EN" "tax-treatment-NSO.dtd">
<tp:taxon-treatment xmlns:tp="http://www.plazi.org/taxpub"><tp:treatment-meta><kwd-group><label>Taxon classification</label><kwd>
                <named-content content-type="kingdom">Animalia</named-content>
              </kwd><kwd>
                <named-content content-type="order">Poduromorpha</named-content>
              </kwd><kwd>
                <named-content content-type="family">Tullbergiidae</named-content>
              </kwd></kwd-group><mixed-citation publication-type="journal"><person-group><name><surname>Bu</surname><given-names>Yun</given-names></name><name><surname>Gao</surname><given-names>Yan</given-names></name></person-group><article-title>New species and new records of <tp:taxon-name><tp:taxon-name-part taxon-name-part-type="family" reg="Tullbergiidae">Tullbergiidae</tp:taxon-name-part></tp:taxon-name> (<tp:taxon-name><tp:taxon-name-part taxon-name-part-type="phylum" reg="Arthropoda">Arthropoda</tp:taxon-name-part></tp:taxon-name>, <tp:taxon-name><tp:taxon-name-part taxon-name-part-type="class" reg="Hexapoda">Hexapoda</tp:taxon-name-part></tp:taxon-name>, <tp:taxon-name><tp:taxon-name-part taxon-name-part-type="class" reg="Collembola">Collembola</tp:taxon-name-part></tp:taxon-name>, <tp:taxon-name><tp:taxon-name-part taxon-name-part-type="order" reg="Poduromorpha">Poduromorpha</tp:taxon-name-part></tp:taxon-name>) from Xizang, Southwest China, with genetic distance analysis within the family</article-title><source>Zookeys</source><day>23</day><month>07</month><year>2026</year><volume>1286</volume><fpage>41</fpage><lpage>62</lpage><pub-id pub-id-type="doi">10.3897/zookeys.1286.196797</pub-id></mixed-citation></tp:treatment-meta><tp:nomenclature><label>Genus</label><tp:taxon-name><object-id xmlns:xlink="http://www.w3.org/1999/xlink" content-type="arpha" xlink:type="simple">0FF49BAF-F269-5269-BF88-C7BB2C7985FA</object-id>
                    		<tp:taxon-name-part taxon-name-part-type="genus" reg="Mesaphorura">Mesaphorura</tp:taxon-name-part>
                    	</tp:taxon-name><tp:taxon-authority>Börner, 1901</tp:taxon-authority></tp:nomenclature><tp:treatment-sec sec-type="Type species"><title>Type species.</title><p><italic><tp:taxon-name><tp:taxon-name-part taxon-name-part-type="genus" reg="Mesaphorura">Mesaphorura</tp:taxon-name-part> <tp:taxon-name-part taxon-name-part-type="species" reg="krausbaueri">krausbaueri</tp:taxon-name-part></tp:taxon-name></italic> Börner, 1901.</p></tp:treatment-sec></tp:taxon-treatment>
