# Supplementary material for: New species and new records of Tullbergiidae (Arthropoda, Hexapoda, Collembola, Poduromorpha) from Xizang, Southwest China, with genetic distance analysis within the family
Source: Zookeys. 2026 Jul 23;1286:41–62. doi: 10.3897/zookeys.1286.196797 (PMC13424832; doi:10.3897/zookeys.1286.196797)
Supplement: XML Treatment for Mesaphorura macrochaeta [file zookeys.1286.196797-treatment4.xml]

<!DOCTYPE tp:taxon-treatment
  PUBLIC "-//TaxonX//DTD Taxonomic Treatment Publishing DTD v0 20100105//EN" "tax-treatment-NSO.dtd">
<tp:taxon-treatment xmlns:tp="http://www.plazi.org/taxpub"><tp:treatment-meta><kwd-group><label>Taxon classification</label><kwd>
                <named-content content-type="kingdom">Animalia</named-content>
              </kwd><kwd>
                <named-content content-type="order">Poduromorpha</named-content>
              </kwd><kwd>
                <named-content content-type="family">Tullbergiidae</named-content>
              </kwd></kwd-group><mixed-citation publication-type="journal"><person-group><name><surname>Bu</surname><given-names>Yun</given-names></name><name><surname>Gao</surname><given-names>Yan</given-names></name></person-group><article-title>New species and new records of <tp:taxon-name><tp:taxon-name-part taxon-name-part-type="family" reg="Tullbergiidae">Tullbergiidae</tp:taxon-name-part></tp:taxon-name> (<tp:taxon-name><tp:taxon-name-part taxon-name-part-type="phylum" reg="Arthropoda">Arthropoda</tp:taxon-name-part></tp:taxon-name>, <tp:taxon-name><tp:taxon-name-part taxon-name-part-type="class" reg="Hexapoda">Hexapoda</tp:taxon-name-part></tp:taxon-name>, <tp:taxon-name><tp:taxon-name-part taxon-name-part-type="class" reg="Collembola">Collembola</tp:taxon-name-part></tp:taxon-name>, <tp:taxon-name><tp:taxon-name-part taxon-name-part-type="order" reg="Poduromorpha">Poduromorpha</tp:taxon-name-part></tp:taxon-name>) from Xizang, Southwest China, with genetic distance analysis within the family</article-title><source>Zookeys</source><day>23</day><month>07</month><year>2026</year><volume>1286</volume><fpage>41</fpage><lpage>62</lpage><pub-id pub-id-type="doi">10.3897/zookeys.1286.196797</pub-id></mixed-citation></tp:treatment-meta><tp:nomenclature><tp:taxon-name><object-id xmlns:xlink="http://www.w3.org/1999/xlink" content-type="arpha" xlink:type="simple">D7D37A78-171C-56E7-ACC4-C231284EBF13</object-id>
                    		<tp:taxon-name-part taxon-name-part-type="genus" reg="Mesaphorura">Mesaphorura</tp:taxon-name-part> <tp:taxon-name-part taxon-name-part-type="species" reg="macrochaeta">macrochaeta</tp:taxon-name-part>
                    	</tp:taxon-name><tp:taxon-authority>Rusek, 1976</tp:taxon-authority><xref ref-type="fig" rid="F6">Figs 6</xref><xref ref-type="fig" rid="F7">, 7</xref><xref ref-type="table" rid="T3">, Table 3</xref></tp:nomenclature><tp:treatment-sec sec-type="Material examined"><title>Material examined.</title><p>China – Xizang • 13 females; Linzhi City, Bayi District, Biri Sacred Mountain; <named-content xmlns:xlink="http://www.w3.org/1999/xlink" content-type="dwc:verbatimCoordinates" xlink:type="simple">29°39'N, 94°24'E</named-content>; 3000 m a.s.l.; coll. Y. Bu; 8-VII-2024; extracted from soil samples in broadleaf forest (Fig. <xref ref-type="fig" rid="F1">1C</xref>); <abbrev xmlns:xlink="http://www.w3.org/1999/xlink" content-type="institution" xlink:title="Shanghai Natural History Museum" xlink:type="simple">SNHM</abbrev> slides nos. XZ-LZ-C2024032–XZ-LZ-C2024038 • 18 females; Linzhi City, Gongbujiangda County; <named-content xmlns:xlink="http://www.w3.org/1999/xlink" content-type="dwc:verbatimCoordinates" xlink:type="simple">29°59'N, 93°53'E</named-content>; 3700 m a.s.l.; coll. Y. Bu; 22-IX-2024; extracted from soil samples in bush forest beside the lake Basong Co (Fig. <xref ref-type="fig" rid="F1">1D</xref>); <abbrev xmlns:xlink="http://www.w3.org/1999/xlink" content-type="institution" xlink:title="Shanghai Natural History Museum" xlink:type="simple">SNHM</abbrev> slides nos. XZ-LZ-C2024051–XZ-LZ-C2024060.</p><fig id="F6" position="float" orientation="portrait"><object-id xmlns:xlink="http://www.w3.org/1999/xlink" content-type="doi" xlink:type="simple">10.3897/zookeys.1286.196797.figure6</object-id><object-id xmlns:xlink="http://www.w3.org/1999/xlink" content-type="arpha" xlink:type="simple">E3BDB0A8-AD83-5194-A00F-0C6D8CC9C331</object-id><label>Figure 6.</label><caption><p><italic><tp:taxon-name><tp:taxon-name-part taxon-name-part-type="genus" reg="Mesaphorura">Mesaphorura</tp:taxon-name-part> <tp:taxon-name-part taxon-name-part-type="species" reg="macrochaeta">macrochaeta</tp:taxon-name-part></tp:taxon-name></italic> Rusek, 1976. <bold>A</bold>. Habitus, dorsolateral view; <bold>B</bold>. Habitus, ventrolateral view; <bold>C</bold>. Postantennal organ; <bold>D</bold>. Head, dorsal view; <bold>E</bold>. Head, ventral view; <bold>F</bold>. <abbrev xmlns:xlink="http://www.w3.org/1999/xlink" xlink:title="thoracic segment" xlink:type="simple">Th</abbrev>. I, right side; <bold>G</bold>. <abbrev xmlns:xlink="http://www.w3.org/1999/xlink" xlink:title="thoracic segment" xlink:type="simple">Th</abbrev>. II, right side; <bold>H</bold>. <abbrev xmlns:xlink="http://www.w3.org/1999/xlink" xlink:title="thoracic segment" xlink:type="simple">Th</abbrev>. III, right side; <bold>I</bold>. <abbrev xmlns:xlink="http://www.w3.org/1999/xlink" xlink:title="abdominal segment" xlink:type="simple">Abd</abbrev>. I, right side. Scale bars: 100 μm (<bold>A, B</bold>); 20 μm (<bold>C–I</bold>).</p></caption><graphic xmlns:xlink="http://www.w3.org/1999/xlink" xlink:href="zookeys-1286-041_article-196797__-g006.jpg" id="oo_1723925.jpg" position="float" orientation="portrait" xlink:type="simple"><uri content-type="original_file" xlink:type="simple">https://binary.pensoft.net/fig/1723925</uri></graphic></fig><fig id="F7" position="float" orientation="portrait"><object-id xmlns:xlink="http://www.w3.org/1999/xlink" content-type="doi" xlink:type="simple">10.3897/zookeys.1286.196797.figure7</object-id><object-id xmlns:xlink="http://www.w3.org/1999/xlink" content-type="arpha" xlink:type="simple">1AE91829-84B8-52C9-A84D-0087BE703AC2</object-id><label>Figure 7.</label><caption><p><italic><tp:taxon-name><tp:taxon-name-part taxon-name-part-type="genus" reg="Mesaphorura">Mesaphorura</tp:taxon-name-part> <tp:taxon-name-part taxon-name-part-type="species" reg="macrochaeta">macrochaeta</tp:taxon-name-part></tp:taxon-name></italic> Rusek, 1976. <bold>A</bold>. <abbrev xmlns:xlink="http://www.w3.org/1999/xlink" xlink:title="abdominal segment" xlink:type="simple">Abd</abbrev>. II, right side; <bold>B</bold>. <abbrev xmlns:xlink="http://www.w3.org/1999/xlink" xlink:title="abdominal segment" xlink:type="simple">Abd</abbrev>. III, right side; <bold>C</bold>. <abbrev xmlns:xlink="http://www.w3.org/1999/xlink" xlink:title="abdominal segment" xlink:type="simple">Abd</abbrev>. IV, left side; <bold>D</bold>. <abbrev xmlns:xlink="http://www.w3.org/1999/xlink" xlink:title="abdominal segment" xlink:type="simple">Abd</abbrev>. V and VI, right side; <bold>E</bold>. Ventral tube, top view; <bold>F</bold>. Female genital plate and anal lobes. Scale bars: 20 μm.</p></caption><graphic xmlns:xlink="http://www.w3.org/1999/xlink" xlink:href="zookeys-1286-041_article-196797__-g007.jpg" id="oo_1723926.jpg" position="float" orientation="portrait" xlink:type="simple"><uri content-type="original_file" xlink:type="simple">https://binary.pensoft.net/fig/1723926</uri></graphic></fig><table-wrap id="T3" position="float" orientation="portrait"><label>Table 3.</label><caption><p>Dorsal chaetotaxy of <italic><tp:taxon-name><tp:taxon-name-part taxon-name-part-type="genus" reg="Mesaphorura">Mesaphorura</tp:taxon-name-part> <tp:taxon-name-part taxon-name-part-type="species" reg="macrochaeta">macrochaeta</tp:taxon-name-part></tp:taxon-name></italic> Rusek, 1976.</p></caption><table><tbody><tr><th rowspan="2" colspan="2">
                      <bold>Segments</bold>
                    </th><th rowspan="1" colspan="3">
                      <bold>Thorax</bold>
                    </th><th rowspan="1" colspan="5">
                      <bold>Abdomen</bold>
                    </th></tr><tr><th rowspan="1" colspan="1">
                      <bold>I</bold>
                    </th><th rowspan="1" colspan="1">
                      <bold>II</bold>
                    </th><th rowspan="1" colspan="1">
                      <bold>III</bold>
                    </th><th rowspan="1" colspan="1">
                      <bold>I</bold>
                    </th><th rowspan="1" colspan="1">
                      <bold>II</bold>
                    </th><th rowspan="1" colspan="1">
                      <bold>III</bold>
                    </th><th rowspan="1" colspan="1">
                      <bold>IV</bold>
                    </th><th rowspan="1" colspan="1">
                      <bold>V</bold>
                    </th></tr><tr><td rowspan="4" colspan="1">
                      <bold>Dorsal</bold>
                    </td><td rowspan="1" colspan="1">
                      <bold>a</bold>
                    </td><td rowspan="1" colspan="1">—</td><td rowspan="1" colspan="1">10</td><td rowspan="1" colspan="1">10</td><td rowspan="1" colspan="1">10</td><td rowspan="1" colspan="1">10</td><td rowspan="1" colspan="1">10</td><td rowspan="1" colspan="1">10</td><td rowspan="1" colspan="1">10<sup>3</sup></td></tr><tr><td rowspan="1" colspan="1">
                      <bold>m</bold>
                    </td><td rowspan="1" colspan="1">8</td><td rowspan="1" colspan="1">8</td><td rowspan="1" colspan="1">8</td><td rowspan="1" colspan="1">2<sup>1</sup></td><td rowspan="1" colspan="1">2<sup>1</sup></td><td rowspan="1" colspan="1">2<sup>1</sup></td><td rowspan="1" colspan="1">4<sup>2</sup></td><td rowspan="1" colspan="1">—</td></tr><tr><td rowspan="1" colspan="1">
                      <bold>p</bold>
                    </td><td rowspan="1" colspan="1">—</td><td rowspan="1" colspan="1">8</td><td rowspan="1" colspan="1">8</td><td rowspan="1" colspan="1">10</td><td rowspan="1" colspan="1">10</td><td rowspan="1" colspan="1">10</td><td rowspan="1" colspan="1">10</td><td rowspan="1" colspan="1">8<sup>4</sup></td></tr><tr><td rowspan="1" colspan="1">
                      <bold>
                        <abbrev xmlns:xlink="http://www.w3.org/1999/xlink" xlink:title="pleural setae" xlink:type="simple">pl</abbrev>
                      </bold>
                    </td><td rowspan="1" colspan="1">2</td><td rowspan="1" colspan="1">3</td><td rowspan="1" colspan="1">3</td><td rowspan="1" colspan="1">2</td><td rowspan="1" colspan="1">3</td><td rowspan="1" colspan="1">3</td><td rowspan="1" colspan="1">4</td><td rowspan="1" colspan="1">1</td></tr><tr><td rowspan="1" colspan="2">
                      <bold>Ventral</bold>
                    </td><td rowspan="1" colspan="1">0</td><td rowspan="1" colspan="1">2</td><td rowspan="1" colspan="1">2</td><td rowspan="1" colspan="1">12</td><td rowspan="1" colspan="1">20</td><td rowspan="1" colspan="1">22</td><td rowspan="1" colspan="1">24–26</td><td rowspan="1" colspan="1">16+(3+2)<sup>4</sup></td></tr></tbody></table><table-wrap-foot><fn><p><sup>1</sup> seta m4 present; <sup>2</sup> setae m4 and m5 present; <sup>3</sup> seta a1–a3 as microseta, a4 as macroseta; <sup>4</sup> sensory seta p3 slightly spindle-like, seta p2 and p5 as macroseta; <sup>5</sup> female genital plate with 3 circumgenital and one pair of eugenital setae.</p></fn></table-wrap-foot></table-wrap></tp:treatment-sec><tp:treatment-sec sec-type="Description of Chinese materials"><title>Description of Chinese materials.</title><p><bold><italic>Adult body</italic></bold> 0.63 mm long on average (0.51–0.77 mm, <italic>n</italic> = 31). Dorsal setae well differentiated into micro- and macrosetae (Figs <xref ref-type="fig" rid="F6">6</xref>, <xref ref-type="fig" rid="F7">7</xref>). Granulations on body fine. Pso formula as 11/011/10011 from head to abdomen, 8–10 μm in diameter, type I (Figs <xref ref-type="fig" rid="F6">6D</xref>, <xref ref-type="fig" rid="F6">6F–I</xref>, <xref ref-type="fig" rid="F7">7C</xref>). On <abbrev xmlns:xlink="http://www.w3.org/1999/xlink" xlink:title="thoracic segment" xlink:type="simple">Th</abbrev>. II and III each with one pair of lateral <abbrev xmlns:xlink="http://www.w3.org/1999/xlink" xlink:title="pseudocelli" xlink:type="simple">pso</abbrev> posterior to seta p4 (Fig. <xref ref-type="fig" rid="F6">6G, H</xref>); <abbrev xmlns:xlink="http://www.w3.org/1999/xlink" xlink:title="pseudocelli" xlink:type="simple">pso</abbrev> on <abbrev xmlns:xlink="http://www.w3.org/1999/xlink" xlink:title="abdominal segment" xlink:type="simple">Abd</abbrev>. I– IV posterior to seta p3 (Figs <xref ref-type="fig" rid="F6">6I</xref>, <xref ref-type="fig" rid="F7">7A–C</xref>), on <abbrev xmlns:xlink="http://www.w3.org/1999/xlink" xlink:title="abdominal segment" xlink:type="simple">Abd</abbrev>. V between the borders of <abbrev xmlns:xlink="http://www.w3.org/1999/xlink" xlink:title="abdominal segment" xlink:type="simple">Abd</abbrev>. V and VI (Fig. <xref ref-type="fig" rid="F7">7D</xref>).</p><p><bold><italic>Cephalic seta</italic></bold> a0 and sd5 as mesosetae, 15–20 μm, c1 absent, oc2 as macroseta, 20–22 μm (Fig. <xref ref-type="fig" rid="F6">6D</xref>). Postantennal organ 17–22 μm long and 5–7 μm wide, composed of 40–48 elliptical vesicles arranged in two rows (Fig. <xref ref-type="fig" rid="F6">6C</xref>). Labrum with 4/5/4 setae. Labium with 5 papillae, 6 apical guard setae, 6 proximal setae, 4 basomedian setae, and 5 basolateral setae (Fig. <xref ref-type="fig" rid="F6">6E</xref>).</p><p><bold><italic>Antenna</italic></bold> (70–90 μm) shorter than head (98–122 μm) (Fig. <xref ref-type="fig" rid="F6">6A, B</xref>). Antennal segment IV with 5 thickened sensilla a–e with short heel, sensillum b thicker than others, small microsensillum, subapical organite and 1 apical vesicle present. Antennal organ III consists of 2 small sensory rods concealed behind 1 large papilla and 2 thick sensory clubs bent toward each other, with 4 guard setae; 1 large ventral sensory club present.</p><p><bold><italic>Legs</italic></bold> short, without clavate tibiotarsal hairs. Coxa, trochanter, femur, and tibiotarsus with 3/7/7; 5/5/4; 9/9/9; 11/11/11 setae on Leg I, II, and III, respectively. Claw 14–18 μm long, with tiny empodial appendage. Anal lobes with setae l3’ and 12’ present (Fig. <xref ref-type="fig" rid="F7">7F</xref>). Anal spines short, 9–12 μm long (Fig. <xref ref-type="fig" rid="F7">7D</xref>).</p><p><bold><italic>Adult chaetotaxy</italic></bold> given in Figs <xref ref-type="fig" rid="F6">6F–I</xref>, <xref ref-type="fig" rid="F7">7A–D</xref>and Table <xref ref-type="table" rid="T3">3</xref>. Microsensilla present on <abbrev xmlns:xlink="http://www.w3.org/1999/xlink" xlink:title="thoracic segment" xlink:type="simple">Th</abbrev>. II–III, lateral sensilla 31–34 μm long (Fig. <xref ref-type="fig" rid="F6">6H, G</xref>). <abbrev xmlns:xlink="http://www.w3.org/1999/xlink" xlink:title="thoracic segment" xlink:type="simple">Th</abbrev>. II and III with a2 seta present. Thorax with 0, 2, 2 ventral setae. <abbrev xmlns:xlink="http://www.w3.org/1999/xlink" xlink:title="abdominal segment" xlink:type="simple">Abd</abbrev>. I–III with 2+2 axial setae each and seta m4 present (Figs <xref ref-type="fig" rid="F6">6I</xref>, <xref ref-type="fig" rid="F7">7A</xref>, <xref ref-type="fig" rid="F7">7B</xref>). <abbrev xmlns:xlink="http://www.w3.org/1999/xlink" xlink:title="abdominal segment" xlink:type="simple">Abd</abbrev>. IV with setae m4 and m5 present, p1 as macrosetae (24–28 μm) and in posterior position to mesoseta p2 (13–17 μm), transversal groove present (Fig. <xref ref-type="fig" rid="F7">7C</xref>). Abdominal segment V with microsetae a1–a3 present, sensillum p3 spindle-like, 12–14 μm in length; a4 (27–33 μm) and p2 (30–33 μm) as macroseta (Fig. <xref ref-type="fig" rid="F7">7D</xref>). Crescentic ridges on abdominal segment VI present (Fig. <xref ref-type="fig" rid="F7">7D</xref>).</p><p><bold><italic>Ventral tube</italic></bold> having 4+4 apical setae and 2+2 basal setae, with 1 pair of basal setae as macrosetae (Fig. <xref ref-type="fig" rid="F7">7E</xref>). <abbrev xmlns:xlink="http://www.w3.org/1999/xlink" xlink:title="abdominal segment" xlink:type="simple">Abd</abbrev>. II, III and IV with 20, 22, and 24–26 ventral setae, respectively. Female genital plate with 6+6 pregenital setae, 3 circumgenital setae, 1 pair of eugenital setae, and 2 pairs of postgenital setae (Fig. <xref ref-type="fig" rid="F7">7F</xref>).</p></tp:treatment-sec><tp:treatment-sec sec-type="Distribution"><title>Distribution.</title><p>China, Xizang (new record to China); known from Canada, Greenland, arctic Islands (from Spitsbergen to the Northeast Asia Islands), Hawaii, Antarctica, Europe and Asia; probably cosmopolitan (<xref ref-type="bibr" rid="B13">Dunger and Schlitt 2011</xref>).</p></tp:treatment-sec><tp:treatment-sec sec-type="Diagnosis"><title>Diagnosis.</title><p><italic><tp:taxon-name><tp:taxon-name-part taxon-name-part-type="genus" reg="Mesaphorura">Mesaphorura</tp:taxon-name-part> <tp:taxon-name-part taxon-name-part-type="species" reg="macrochaeta">macrochaeta</tp:taxon-name-part></tp:taxon-name></italic> is characterised by the well-differentiated setae on the dorsal side of the body, <abbrev xmlns:xlink="http://www.w3.org/1999/xlink" xlink:title="postantennal organ" xlink:type="simple">PAO</abbrev> with 38–48 elliptical vesicles, the pseudocellar formula 11/011/10011, all pseudocelli of type I, <abbrev xmlns:xlink="http://www.w3.org/1999/xlink" xlink:title="pseudocelli" xlink:type="simple">pso</abbrev> on <abbrev xmlns:xlink="http://www.w3.org/1999/xlink" xlink:title="thoracic segment" xlink:type="simple">Th</abbrev>. II and III between setae p3/p4, microsetae a1–a3 on present on abd. V, sensory setae p3 on <abbrev xmlns:xlink="http://www.w3.org/1999/xlink" xlink:title="abdominal segment" xlink:type="simple">Abd</abbrev>. V spindle-like, anal lobes with both setae l3’ and 12’ present, and <abbrev xmlns:xlink="http://www.w3.org/1999/xlink" xlink:title="abdominal segment" xlink:type="simple">Abd</abbrev>. IV with transversal groove present. Parthenogenetic, only females known.</p></tp:treatment-sec><tp:treatment-sec sec-type="Remarks"><title>Remarks.</title><p><italic><tp:taxon-name><tp:taxon-name-part taxon-name-part-type="genus" reg="Mesaphorura">Mesaphorura</tp:taxon-name-part> <tp:taxon-name-part taxon-name-part-type="species" reg="macrochaeta">macrochaeta</tp:taxon-name-part></tp:taxon-name></italic> was originally described from the Saanich Peninsula, British Columbia, Canada. Later, it was found all over the world, widely distributed in coniferous and broadleaf forests, from mountain to alpine meadows and urban sites, and sometimes also in coastal areas (<xref ref-type="bibr" rid="B28">Rusek 1976</xref>; <xref ref-type="bibr" rid="B33">Thibaud and Weiner 1994</xref>; <xref ref-type="bibr" rid="B13">Dunger and Schlitt 2011</xref>). We found it in the broadleaf forest or bush in Xizang at a high density. The K2P genetic distance of the COI gene between the Chinese specimen and the Danish specimen is only 0.0061 (Suppl. material <xref ref-type="supplementary-material" rid="S1">1</xref>).</p></tp:treatment-sec><tp:treatment-sec><!--Section generated to contain objects referenced in tp:taxon-treatment.--><fig id="F1" position="float" orientation="portrait"><object-id xmlns:xlink="http://www.w3.org/1999/xlink" content-type="doi" xlink:type="simple">10.3897/zookeys.1286.196797.figure1</object-id><object-id xmlns:xlink="http://www.w3.org/1999/xlink" content-type="arpha" xlink:type="simple">C07A71C1-C779-5339-A67C-DA1771F0F3FB</object-id><label>Figure 1.</label><caption><p>Habitats of collection sites in Xizang and specimens of <italic><tp:taxon-name><tp:taxon-name-part taxon-name-part-type="genus" reg="Metaphorura">Metaphorura</tp:taxon-name-part> <tp:taxon-name-part taxon-name-part-type="species" reg="alticola">alticola</tp:taxon-name-part></tp:taxon-name></italic> sp. nov. in alcohol. <bold>A</bold>. Sparse scrubland close to Yamdrok Lake, Langkazi County, Shannan City; <bold>B</bold>. Alpine meadow beside the lake Pumoyum Co, Langkazi county, Shannan City; <bold>C</bold>. Broad-leaf forest of Biri Sacred Mountain, Bayi District, Linzhi City; <bold>D</bold>. Bush forest beside lake Basong Co, Gongbujiangda County, Linzhi City; <bold>E</bold>. Grassland in Bange County, Naqu City; <bold>F</bold>. Coniferous forest in Jiali County, Naqu City; <bold>G</bold>. Poplar forest in Chengguan District, Lhasa City; <bold>H</bold>. Specimens of <italic><tp:taxon-name><tp:taxon-name-part taxon-name-part-type="genus" reg="Metaphorura">Metaphorura</tp:taxon-name-part> <tp:taxon-name-part taxon-name-part-type="species" reg="alticola">alticola</tp:taxon-name-part></tp:taxon-name></italic> sp. nov. in alcohol.</p></caption><graphic xmlns:xlink="http://www.w3.org/1999/xlink" xlink:href="zookeys-1286-041_article-196797__-g001.jpg" id="oo_1723920.jpg" position="float" orientation="portrait" xlink:type="simple"><uri content-type="original_file" xlink:type="simple">https://binary.pensoft.net/fig/1723920</uri></graphic></fig><supplementary-material xmlns:xlink="http://www.w3.org/1999/xlink" id="S1" position="float" orientation="portrait" xlink:type="simple"><object-id content-type="arpha" xlink:type="simple">17E825D7-9700-5703-830F-7ED180802F2A</object-id><label>Supplementary material 1</label><caption><p>Pairwise distances</p></caption><statement content-type="dataType"><label>Data type</label><p>xls</p></statement><statement content-type="notes"><label>Explanation note</label><p><bold>table SS1</bold>. Pairwise distances (K2P model) between COI DNA sequences of <tp:taxon-name><tp:taxon-name-part taxon-name-part-type="family" reg="Tullbergiidae">Tullbergiidae</tp:taxon-name-part></tp:taxon-name> (distances between the new species and other <tp:taxon-name><tp:taxon-name-part taxon-name-part-type="family" reg="Tullbergiidae">Tullbergiidae</tp:taxon-name-part></tp:taxon-name> species given in bold, intraspecific distances given in red, other interspecific distances are in regular letters).</p></statement><media xlink:href="zookeys-1286-041_article-196797__-s001.xls" mimetype="application" mime-subtype="vnd.ms-excel" position="float" orientation="portrait" id="oo_1723929.xls" xlink:type="simple"><uri content-type="original_file" xlink:type="simple">https://binary.pensoft.net/file/1723929</uri></media><permissions><license xlink:type="simple"><license-p>This dataset is made available under the Open Database License (<ext-link ext-link-type="uri" xlink:href="http://opendatacommons.org/licenses/odbl/1.0/" xlink:type="simple">http://opendatacommons.org/licenses/odbl/1.0/</ext-link>). The Open Database License (ODbL) is a license agreement intended to allow users to freely share, modify, and use this Dataset while maintaining this same freedom for others, provided that the original source and author(s) are credited.</license-p></license></permissions><attrib specific-use="authors"> Yun Bu, Yan Gao</attrib></supplementary-material></tp:treatment-sec><ref-list><ref id="B13"><mixed-citation xmlns:xlink="http://www.w3.org/1999/xlink" xlink:type="simple">Dunger W, Schlitt B (2011) Synopses on Palaearctic <tp:taxon-name><tp:taxon-name-part taxon-name-part-type="class">Collembola</tp:taxon-name-part></tp:taxon-name>: <tp:taxon-name><tp:taxon-name-part taxon-name-part-type="family">Tullbergiidae</tp:taxon-name-part></tp:taxon-name>. Soil Organisms 83(1): 1–168.</mixed-citation></ref><ref id="B28"><mixed-citation xmlns:xlink="http://www.w3.org/1999/xlink" xlink:type="simple">Rusek J (1976) New <tp:taxon-name><tp:taxon-name-part taxon-name-part-type="family">Onychiuridae</tp:taxon-name-part></tp:taxon-name> (<tp:taxon-name><tp:taxon-name-part taxon-name-part-type="class">Collembola</tp:taxon-name-part></tp:taxon-name>) from Vancouver Island. Canadian Journal of Zoology 54: 19–41. <ext-link xlink:href="10.1139/z76-003" ext-link-type="doi" xlink:type="simple">https://doi.org/10.1139/z76-003</ext-link></mixed-citation></ref><ref id="B33"><mixed-citation xmlns:xlink="http://www.w3.org/1999/xlink" xlink:type="simple">Thibaud J-M, Weiner WM (1994) <italic><tp:taxon-name><tp:taxon-name-part taxon-name-part-type="genus">Psammophorura</tp:taxon-name-part> <tp:taxon-name-part taxon-name-part-type="species">gedanica</tp:taxon-name-part></tp:taxon-name></italic> g. n., sp. n. et autres Collemboles interstitiels terrestres de Pologne. Polskie Pismo Entomologiczne 63: 3–15.</mixed-citation></ref></ref-list></tp:taxon-treatment>
