# Supplementary material for: New species and new records of Tullbergiidae (Arthropoda, Hexapoda, Collembola, Poduromorpha) from Xizang, Southwest China, with genetic distance analysis within the family
Source: Zookeys. 2026 Jul 23;1286:41–62. doi: 10.3897/zookeys.1286.196797 (PMC13424832; doi:10.3897/zookeys.1286.196797)
Supplement: XML Treatment for Mesaphorura krausbaueri [file zookeys.1286.196797-treatment6.xml]

<!DOCTYPE tp:taxon-treatment
  PUBLIC "-//TaxonX//DTD Taxonomic Treatment Publishing DTD v0 20100105//EN" "tax-treatment-NSO.dtd">
<tp:taxon-treatment xmlns:tp="http://www.plazi.org/taxpub"><tp:treatment-meta><kwd-group><label>Taxon classification</label><kwd>
                <named-content content-type="kingdom">Animalia</named-content>
              </kwd><kwd>
                <named-content content-type="order">Poduromorpha</named-content>
              </kwd><kwd>
                <named-content content-type="family">Tullbergiidae</named-content>
              </kwd></kwd-group><mixed-citation publication-type="journal"><person-group><name><surname>Bu</surname><given-names>Yun</given-names></name><name><surname>Gao</surname><given-names>Yan</given-names></name></person-group><article-title>New species and new records of <tp:taxon-name><tp:taxon-name-part taxon-name-part-type="family" reg="Tullbergiidae">Tullbergiidae</tp:taxon-name-part></tp:taxon-name> (<tp:taxon-name><tp:taxon-name-part taxon-name-part-type="phylum" reg="Arthropoda">Arthropoda</tp:taxon-name-part></tp:taxon-name>, <tp:taxon-name><tp:taxon-name-part taxon-name-part-type="class" reg="Hexapoda">Hexapoda</tp:taxon-name-part></tp:taxon-name>, <tp:taxon-name><tp:taxon-name-part taxon-name-part-type="class" reg="Collembola">Collembola</tp:taxon-name-part></tp:taxon-name>, <tp:taxon-name><tp:taxon-name-part taxon-name-part-type="order" reg="Poduromorpha">Poduromorpha</tp:taxon-name-part></tp:taxon-name>) from Xizang, Southwest China, with genetic distance analysis within the family</article-title><source>Zookeys</source><day>23</day><month>07</month><year>2026</year><volume>1286</volume><fpage>41</fpage><lpage>62</lpage><pub-id pub-id-type="doi">10.3897/zookeys.1286.196797</pub-id></mixed-citation></tp:treatment-meta><tp:nomenclature><tp:taxon-name><object-id xmlns:xlink="http://www.w3.org/1999/xlink" content-type="arpha" xlink:type="simple">31C7B447-B868-5FDA-B4CA-CB90F6EB5A09</object-id>
                    		<tp:taxon-name-part taxon-name-part-type="genus" reg="Mesaphorura">Mesaphorura</tp:taxon-name-part> <tp:taxon-name-part taxon-name-part-type="species" reg="krausbaueri">krausbaueri</tp:taxon-name-part>
                    	</tp:taxon-name><tp:taxon-authority>(Börner, 1901)</tp:taxon-authority></tp:nomenclature><tp:treatment-sec sec-type="Material examined"><title>Material examined.</title><p>China – Xizang • 1 female; Linzhi City, Gongbujiangda County; <named-content xmlns:xlink="http://www.w3.org/1999/xlink" content-type="dwc:verbatimCoordinates" xlink:type="simple">29°59'N, 93°53'E</named-content>; 3700 m a.s.l.; coll. Y. Bu; 22-IX-2024; extracted from soil samples in a bush forest beside the lake Basong Co (Fig. <xref ref-type="fig" rid="F1">1D</xref>); <abbrev xmlns:xlink="http://www.w3.org/1999/xlink" content-type="institution" xlink:title="Shanghai Natural History Museum" xlink:type="simple">SNHM</abbrev> slide no. XZ-LZ-C2024060.</p></tp:treatment-sec><tp:treatment-sec sec-type="Distribution"><title>Distribution.</title><p>China (Shanghai, Sichuan, Xizang–new record); widely distributed in Norway, Greenland, Scandinavia, Spain, Poland, Italy, Slovakia, Germany, Russia, and America (<xref ref-type="bibr" rid="B13">Dunger and Schlitt 2011</xref>).</p></tp:treatment-sec><tp:treatment-sec sec-type="Remarks"><title>Remarks.</title><p><italic><tp:taxon-name><tp:taxon-name-part taxon-name-part-type="genus" reg="Mesaphorura">Mesaphorura</tp:taxon-name-part> <tp:taxon-name-part taxon-name-part-type="species" reg="krausbaueri">krausbaueri</tp:taxon-name-part></tp:taxon-name></italic> was originally described from Germany and for the first time found in Xizang. The main difference to <italic><tp:taxon-name><tp:taxon-name-part taxon-name-part-type="genus" reg="Mesaphorura">M.</tp:taxon-name-part> <tp:taxon-name-part taxon-name-part-type="species" reg="macrochaeta">macrochaeta</tp:taxon-name-part></tp:taxon-name></italic> is the absence of seta 12’ on anal lobes. The specimen from Xizang has relatively less differentiated setae on the dorsal side of the body.</p></tp:treatment-sec><tp:treatment-sec><!--Section generated to contain objects referenced in tp:taxon-treatment.--><fig id="F1" position="float" orientation="portrait"><object-id xmlns:xlink="http://www.w3.org/1999/xlink" content-type="doi" xlink:type="simple">10.3897/zookeys.1286.196797.figure1</object-id><object-id xmlns:xlink="http://www.w3.org/1999/xlink" content-type="arpha" xlink:type="simple">C07A71C1-C779-5339-A67C-DA1771F0F3FB</object-id><label>Figure 1.</label><caption><p>Habitats of collection sites in Xizang and specimens of <italic><tp:taxon-name><tp:taxon-name-part taxon-name-part-type="genus" reg="Metaphorura">Metaphorura</tp:taxon-name-part> <tp:taxon-name-part taxon-name-part-type="species" reg="alticola">alticola</tp:taxon-name-part></tp:taxon-name></italic> sp. nov. in alcohol. <bold>A</bold>. Sparse scrubland close to Yamdrok Lake, Langkazi County, Shannan City; <bold>B</bold>. Alpine meadow beside the lake Pumoyum Co, Langkazi county, Shannan City; <bold>C</bold>. Broad-leaf forest of Biri Sacred Mountain, Bayi District, Linzhi City; <bold>D</bold>. Bush forest beside lake Basong Co, Gongbujiangda County, Linzhi City; <bold>E</bold>. Grassland in Bange County, Naqu City; <bold>F</bold>. Coniferous forest in Jiali County, Naqu City; <bold>G</bold>. Poplar forest in Chengguan District, Lhasa City; <bold>H</bold>. Specimens of <italic><tp:taxon-name><tp:taxon-name-part taxon-name-part-type="genus" reg="Metaphorura">Metaphorura</tp:taxon-name-part> <tp:taxon-name-part taxon-name-part-type="species" reg="alticola">alticola</tp:taxon-name-part></tp:taxon-name></italic> sp. nov. in alcohol.</p></caption><graphic xmlns:xlink="http://www.w3.org/1999/xlink" xlink:href="zookeys-1286-041_article-196797__-g001.jpg" id="oo_1723920.jpg" position="float" orientation="portrait" xlink:type="simple"><uri content-type="original_file" xlink:type="simple">https://binary.pensoft.net/fig/1723920</uri></graphic></fig></tp:treatment-sec><ref-list><ref id="B13"><mixed-citation xmlns:xlink="http://www.w3.org/1999/xlink" xlink:type="simple">Dunger W, Schlitt B (2011) Synopses on Palaearctic <tp:taxon-name><tp:taxon-name-part taxon-name-part-type="class">Collembola</tp:taxon-name-part></tp:taxon-name>: <tp:taxon-name><tp:taxon-name-part taxon-name-part-type="family">Tullbergiidae</tp:taxon-name-part></tp:taxon-name>. Soil Organisms 83(1): 1–168.</mixed-citation></ref></ref-list></tp:taxon-treatment>
