# Supplementary material for: New species and new records of Tullbergiidae (Arthropoda, Hexapoda, Collembola, Poduromorpha) from Xizang, Southwest China, with genetic distance analysis within the family
Source: Zookeys. 2026 Jul 23;1286:41–62. doi: 10.3897/zookeys.1286.196797 (PMC13424832; doi:10.3897/zookeys.1286.196797)
Supplement: XML Treatment for Mesaphorura pacifica [file zookeys.1286.196797-treatment7.xml]

<!DOCTYPE tp:taxon-treatment
  PUBLIC "-//TaxonX//DTD Taxonomic Treatment Publishing DTD v0 20100105//EN" "tax-treatment-NSO.dtd">
<tp:taxon-treatment xmlns:tp="http://www.plazi.org/taxpub"><tp:treatment-meta><kwd-group><label>Taxon classification</label><kwd>
                <named-content content-type="kingdom">Animalia</named-content>
              </kwd><kwd>
                <named-content content-type="order">Poduromorpha</named-content>
              </kwd><kwd>
                <named-content content-type="family">Tullbergiidae</named-content>
              </kwd></kwd-group><mixed-citation publication-type="journal"><person-group><name><surname>Bu</surname><given-names>Yun</given-names></name><name><surname>Gao</surname><given-names>Yan</given-names></name></person-group><article-title>New species and new records of <tp:taxon-name><tp:taxon-name-part taxon-name-part-type="family" reg="Tullbergiidae">Tullbergiidae</tp:taxon-name-part></tp:taxon-name> (<tp:taxon-name><tp:taxon-name-part taxon-name-part-type="phylum" reg="Arthropoda">Arthropoda</tp:taxon-name-part></tp:taxon-name>, <tp:taxon-name><tp:taxon-name-part taxon-name-part-type="class" reg="Hexapoda">Hexapoda</tp:taxon-name-part></tp:taxon-name>, <tp:taxon-name><tp:taxon-name-part taxon-name-part-type="class" reg="Collembola">Collembola</tp:taxon-name-part></tp:taxon-name>, <tp:taxon-name><tp:taxon-name-part taxon-name-part-type="order" reg="Poduromorpha">Poduromorpha</tp:taxon-name-part></tp:taxon-name>) from Xizang, Southwest China, with genetic distance analysis within the family</article-title><source>Zookeys</source><day>23</day><month>07</month><year>2026</year><volume>1286</volume><fpage>41</fpage><lpage>62</lpage><pub-id pub-id-type="doi">10.3897/zookeys.1286.196797</pub-id></mixed-citation></tp:treatment-meta><tp:nomenclature><tp:taxon-name><object-id xmlns:xlink="http://www.w3.org/1999/xlink" content-type="arpha" xlink:type="simple">94A59BD6-9695-541B-ACEA-67C754E34767</object-id>
                    		<tp:taxon-name-part taxon-name-part-type="genus" reg="Mesaphorura">Mesaphorura</tp:taxon-name-part> <tp:taxon-name-part taxon-name-part-type="species" reg="pacifica">pacifica</tp:taxon-name-part>
                    	</tp:taxon-name><tp:taxon-authority>Rusek, 1976</tp:taxon-authority></tp:nomenclature><tp:treatment-sec sec-type="Material examined"><title>Material examined.</title><p>China – Xizang • 12 females; Shannan City, Langkazi County, Pumajiangtang Town; <named-content xmlns:xlink="http://www.w3.org/1999/xlink" content-type="dwc:verbatimCoordinates" xlink:type="simple">28°33'N, 90°24'E</named-content>; 5300 m a.s.l.; coll. Y. Bu; 22-VII-2024; extracted from soil samples in alpine meadow beside lake Pumoyum Co (Fig. <xref ref-type="fig" rid="F1">1B</xref>); <abbrev xmlns:xlink="http://www.w3.org/1999/xlink" content-type="institution" xlink:title="Shanghai Natural History Museum" xlink:type="simple">SNHM</abbrev> slides nos. XZ-SN-C2024042–XZ-SN-C2024044 • 1 female; Naqu City, Bange County; <named-content xmlns:xlink="http://www.w3.org/1999/xlink" content-type="dwc:verbatimCoordinates" xlink:type="simple">31°50'N, 89°37'E</named-content>; 4552 m a.s.l.; coll. Y. Bu; 17-IX-2024; extracted from soil samples in the grassland (Fig. <xref ref-type="fig" rid="F1">1E</xref>); <abbrev xmlns:xlink="http://www.w3.org/1999/xlink" content-type="institution" xlink:title="Shanghai Natural History Museum" xlink:type="simple">SNHM</abbrev> slide no. XZ-NQ-C2024048.</p></tp:treatment-sec><tp:treatment-sec sec-type="Distribution"><title>Distribution.</title><p>China (Hebei, Shanghai, Xinjiang, Xizang–new record) (<xref ref-type="bibr" rid="B7">Bu and Gao 2017a</xref>, <xref ref-type="bibr" rid="B8">2017b</xref>; <xref ref-type="bibr" rid="B16">Gao and Bu 2022</xref>); North America; North Africa; Iraq (<xref ref-type="bibr" rid="B13">Dunger and Schlitt 2011</xref>).</p></tp:treatment-sec><tp:treatment-sec sec-type="Remarks"><title>Remarks.</title><p><italic><tp:taxon-name><tp:taxon-name-part taxon-name-part-type="genus" reg="Mesaphorura">Mesaphorura</tp:taxon-name-part> <tp:taxon-name-part taxon-name-part-type="species" reg="pacifica">pacifica</tp:taxon-name-part></tp:taxon-name></italic> is widely distributed in the Palaearctic and nearctic region. In China, the species has been recorded in Hebei and Xinjiang (<xref ref-type="bibr" rid="B7">Bu and Gao 2017a</xref>; <xref ref-type="bibr" rid="B16">Gao and Bu 2022</xref>) and for the first time in Xizang in this paper.</p></tp:treatment-sec><tp:treatment-sec><!--Section generated to contain objects referenced in tp:taxon-treatment.--><fig id="F1" position="float" orientation="portrait"><object-id xmlns:xlink="http://www.w3.org/1999/xlink" content-type="doi" xlink:type="simple">10.3897/zookeys.1286.196797.figure1</object-id><object-id xmlns:xlink="http://www.w3.org/1999/xlink" content-type="arpha" xlink:type="simple">C07A71C1-C779-5339-A67C-DA1771F0F3FB</object-id><label>Figure 1.</label><caption><p>Habitats of collection sites in Xizang and specimens of <italic><tp:taxon-name><tp:taxon-name-part taxon-name-part-type="genus" reg="Metaphorura">Metaphorura</tp:taxon-name-part> <tp:taxon-name-part taxon-name-part-type="species" reg="alticola">alticola</tp:taxon-name-part></tp:taxon-name></italic> sp. nov. in alcohol. <bold>A</bold>. Sparse scrubland close to Yamdrok Lake, Langkazi County, Shannan City; <bold>B</bold>. Alpine meadow beside the lake Pumoyum Co, Langkazi county, Shannan City; <bold>C</bold>. Broad-leaf forest of Biri Sacred Mountain, Bayi District, Linzhi City; <bold>D</bold>. Bush forest beside lake Basong Co, Gongbujiangda County, Linzhi City; <bold>E</bold>. Grassland in Bange County, Naqu City; <bold>F</bold>. Coniferous forest in Jiali County, Naqu City; <bold>G</bold>. Poplar forest in Chengguan District, Lhasa City; <bold>H</bold>. Specimens of <italic><tp:taxon-name><tp:taxon-name-part taxon-name-part-type="genus" reg="Metaphorura">Metaphorura</tp:taxon-name-part> <tp:taxon-name-part taxon-name-part-type="species" reg="alticola">alticola</tp:taxon-name-part></tp:taxon-name></italic> sp. nov. in alcohol.</p></caption><graphic xmlns:xlink="http://www.w3.org/1999/xlink" xlink:href="zookeys-1286-041_article-196797__-g001.jpg" id="oo_1723920.jpg" position="float" orientation="portrait" xlink:type="simple"><uri content-type="original_file" xlink:type="simple">https://binary.pensoft.net/fig/1723920</uri></graphic></fig></tp:treatment-sec><ref-list><ref id="B7"><mixed-citation xmlns:xlink="http://www.w3.org/1999/xlink" xlink:type="simple">Bu Y, Gao Y (2017a) Two newly recorded species of <italic><tp:taxon-name><tp:taxon-name-part taxon-name-part-type="genus">Mesaphorura</tp:taxon-name-part></tp:taxon-name></italic> (<tp:taxon-name><tp:taxon-name-part taxon-name-part-type="class">Collembola</tp:taxon-name-part></tp:taxon-name>: <tp:taxon-name><tp:taxon-name-part taxon-name-part-type="family">Tullbergiidae</tp:taxon-name-part></tp:taxon-name>) from China. Entomotaxonomia 39(3): 169–175.</mixed-citation></ref><ref id="B8"><mixed-citation xmlns:xlink="http://www.w3.org/1999/xlink" xlink:type="simple">Bu Y, Gao Y (2017b) Study on <tp:taxon-name><tp:taxon-name-part taxon-name-part-type="family">Tullbergiidae</tp:taxon-name-part></tp:taxon-name> of Tibet, China I. <italic><tp:taxon-name><tp:taxon-name-part taxon-name-part-type="genus">Metaphorura</tp:taxon-name-part></tp:taxon-name></italic>, <italic><tp:taxon-name><tp:taxon-name-part taxon-name-part-type="genus">Mesaphorura</tp:taxon-name-part></tp:taxon-name></italic> and <italic><tp:taxon-name><tp:taxon-name-part taxon-name-part-type="genus">Prabhergia</tp:taxon-name-part></tp:taxon-name></italic> (<tp:taxon-name><tp:taxon-name-part taxon-name-part-type="class">Hexapoda</tp:taxon-name-part></tp:taxon-name>, <tp:taxon-name><tp:taxon-name-part taxon-name-part-type="class">Collembola</tp:taxon-name-part></tp:taxon-name>). ZooKeys 686: 85–94. <ext-link xlink:href="10.3897/zookeys.686.11468" ext-link-type="doi" xlink:type="simple">https://doi.org/10.3897/zookeys.686.11468</ext-link></mixed-citation></ref><ref id="B16"><mixed-citation xmlns:xlink="http://www.w3.org/1999/xlink" xlink:type="simple">Gao Y, Bu Y (2022) New species and records of <tp:taxon-name><tp:taxon-name-part taxon-name-part-type="family">Tullbergiidae</tp:taxon-name-part></tp:taxon-name> (<tp:taxon-name><tp:taxon-name-part taxon-name-part-type="class">Collembola</tp:taxon-name-part></tp:taxon-name>, <tp:taxon-name><tp:taxon-name-part taxon-name-part-type="order">Poduromorpha</tp:taxon-name-part></tp:taxon-name>) from Xinjiang province, Northwest China. Zootaxa 5092(5): 531–544. <ext-link xlink:href="10.11646/zootaxa.5092.5.2" ext-link-type="doi" xlink:type="simple">https://doi.org/10.11646/zootaxa.5092.5.2</ext-link></mixed-citation></ref><ref id="B13"><mixed-citation xmlns:xlink="http://www.w3.org/1999/xlink" xlink:type="simple">Dunger W, Schlitt B (2011) Synopses on Palaearctic <tp:taxon-name><tp:taxon-name-part taxon-name-part-type="class">Collembola</tp:taxon-name-part></tp:taxon-name>: <tp:taxon-name><tp:taxon-name-part taxon-name-part-type="family">Tullbergiidae</tp:taxon-name-part></tp:taxon-name>. Soil Organisms 83(1): 1–168.</mixed-citation></ref></ref-list></tp:taxon-treatment>
