# Supplementary material for: New species and new records of Tullbergiidae (Arthropoda, Hexapoda, Collembola, Poduromorpha) from Xizang, Southwest China, with genetic distance analysis within the family
Source: Zookeys. 2026 Jul 23;1286:41–62. doi: 10.3897/zookeys.1286.196797 (PMC13424832; doi:10.3897/zookeys.1286.196797)
Supplement: Supplementary material 1 — Pairwise distances [file zookeys-1286-041_article-196797__-s001.xls]

## Sheet: Table S1
Table S1. Pairwise distances (K2P model) between COI DNA sequences of Tullbergiidae (distances between the new species and other Tullbergiidae species given in bold, intraspecific distances given in red, other interspecific distances are in regular letters)
		1	2	3	4	5	6	7	8	9	10	11	12	13	14	15	16	17	18	19	20	21	22	23	24	25	26	27	28	29	30	31	32
1	PZ254683 Metaphorura alticola sp. nov. BY-XZ2024011
2	OP235283 Metaphorura motuoensis TU2	0.20219
3	KY231093 Metaphorura affinis 4G1b1 JC365	0.256118	0.233218
4	HQ732072 Metaphorura denisi Tu2	0.277845	0.230902	0.240887
5	PZ254686 Mesaphorura macrochaeta BY-XZ2024001	0.251724	0.280198	0.289751	0.263127
6	MN525426 Mesaphorura macrochaeta SBS-183	0.245228	0.275731	0.287574	0.256498	0.00610868
7	PZ254684 Mesaphorura hylophila BY-XZ2024008	0.265773	0.282361	0.256043	0.271779	0.206023	0.197639
8	PZ254685 Mesaphorura hylophila BY-XZ2024009	0.265773	0.282361	0.256043	0.271779	0.206023	0.197639	0
9	PP866837 Mesaphorura hylophila AK41b	0.308445	0.287686	0.317928	0.309435	0.282436	0.27792	0.285525	0.285525
10	PP866834 Mesaphorura krausbaueri AK42c	0.262647	0.284594	0.282436	0.273869	0.217239	0.210929	0.240599	0.240599	0.248471
11	OP235284 Mesaphorura yosii TU4	0.250419	0.273285	0.289387	0.237594	0.267243	0.260501	0.269351	0.269351	0.267148	0.280124
12	KT799636 Mesaphorura yosii	0.243737	0.264215	0.291751	0.231044	0.269585	0.262816	0.264689	0.264689	0.267148	0.275328	0.00765712
13	MT357564 Mesaphorura yosii JPV-68 Dec ARM3 400 Mesyos 5	0.245646	0.236304	0.277731	0.243298	0.264912	0.260501	0.262816	0.262816	0.259359	0.250158	0.126977	0.117453
14	MT357566 Mesaphorura yosii JPV-68 Dec ARM3 400 Mesyos 4	0.247917	0.235633	0.264937	0.234268	0.263467	0.258863	0.249516	0.249516	0.268776	0.244788	0.125443	0.119467	0.0144724
15	OP235285 Paratullbergia changfengensis TU5	0.249643	0.25383	0.27976	0.259863	0.28423	0.279748	0.296513	0.296513	0.268467	0.2373	0.271954	0.271954	0.252167	0.241133
16	PV883181 Paratullbergia callipygos c549 fra200814l	0.25634	0.296331	0.280198	0.258755	0.266162	0.266366	0.269585	0.269585	0.270577	0.247679	0.241732	0.23948	0.228368	0.218536	0.261757
17	KY231135 Stenaphorura denisi 1F1b1 JC476	0.279611	0.268274	0.266162	0.285751	0.286868	0.287034	0.289751	0.289751	0.279332	0.262647	0.266576	0.264261	0.264261	0.244371	0.251552	0.27762
18	PP866838 Stenaphorura quadrispina AK39b	0.248803	0.257303	0.28603	0.272694	0.256657	0.254562	0.286981	0.286981	0.255766	0.258251	0.271743	0.26707	0.255576	0.24398	0.238355	0.258909	0.211787
19	MK520870 Tullbergia bisetosa	0.249379	0.23638	0.267446	0.271904	0.266382	0.261977	0.289596	0.289596	0.28233	0.241381	0.24589	0.239383	0.237582	0.243926	0.227685	0.272108	0.240786	0.233183
20	KP027077 Tullbergia bisetosa	0.248163	0.241967	0.280284	0.271306	0.263129	0.258758	0.293293	0.293293	0.275781	0.251051	0.247181	0.240673	0.245424	0.254254	0.220473	0.274966	0.237716	0.235984	0.0139183
21	DQ147412 Tullbergia bisetosa Tu6.1	0.253406	0.253406	0.280731	0.285732	0.274834	0.272296	0.306341	0.306341	0.292867	0.239825	0.259928	0.252557	0.250635	0.255972	0.236499	0.276194	0.253574	0.24261	0	0.0205946
22	DQ147413 Tullbergia bisetosa Tu6.2	0.250937	0.248479	0.280731	0.280524	0.279949	0.277385	0.306341	0.306341	0.292867	0.244715	0.252557	0.245293	0.24819	0.253368	0.231726	0.278792	0.253574	0.245073	0	0.0153681	0.00507619
23	DQ147414 Tullbergia bisetosa Tu6.3	0.250937	0.248479	0.280731	0.280524	0.279949	0.277385	0.306341	0.306341	0.292867	0.244715	0.252557	0.245293	0.24819	0.253368	0.231726	0.278792	0.253574	0.245073	0	0.0153681	0.00507619	0
24	DQ147415 Tullbergia bisetosa Tu6.4	0.253406	0.255887	0.283335	0.288357	0.277385	0.274834	0.309058	0.309058	0.290186	0.242264	0.262409	0.255002	0.24819	0.253368	0.238903	0.276194	0.256062	0.240159	0.00169492	0.022349	0.00168634	0.00677976	0.00677976
25	MN619502 Tullbergia mediantarctica ANTSP1071	0.277845	0.266366	0.286019	0.257532	0.26541	0.258755	0.268866	0.268866	0.289151	0.27646	0.293653	0.298519	0.277845	0.267144	0.254727	0.291403	0.284283	0.259838	0.262708	0.25673	0.278063	0.278063	0.278063	0.280758
26	MN619521 Tullbergia mediantarctica ANTSP1072	0.277845	0.266366	0.286019	0.257532	0.26541	0.258755	0.268866	0.268866	0.289151	0.27646	0.293653	0.298519	0.277845	0.267144	0.254727	0.291403	0.284283	0.259838	0.262708	0.25673	0.278063	0.278063	0.278063	0.280758	0
27	MN619529 Tullbergia mediantarctica ANTSP1073	0.277845	0.266366	0.286019	0.257532	0.26541	0.258755	0.268866	0.268866	0.289151	0.27646	0.293653	0.298519	0.277845	0.267144	0.254727	0.291403	0.284283	0.259838	0.262708	0.25673	0.278063	0.278063	0.278063	0.280758	0	0
28	MN619479 Tullbergia mediantarctica ANTSP1074	0.277845	0.266366	0.286019	0.257532	0.26541	0.258755	0.268866	0.268866	0.289151	0.27646	0.293653	0.298519	0.277845	0.267144	0.254727	0.291403	0.284283	0.259838	0.262708	0.25673	0.278063	0.278063	0.278063	0.280758	0	0	0
29	MN619566 Tullbergia mediantarctica ANTSP1075	0.277845	0.266366	0.286019	0.257532	0.26541	0.258755	0.268866	0.268866	0.289151	0.27646	0.293653	0.298519	0.277845	0.267144	0.254727	0.291403	0.284283	0.259838	0.262708	0.25673	0.278063	0.278063	0.278063	0.280758	0	0	0	0
30	NC056908 Tullbergia mixta	0.304261	0.279327	0.304175	0.299587	0.30862	0.311308	0.316779	0.316779	0.28173	0.314921	0.291477	0.284283	0.293415	0.280932	0.269351	0.277402	0.294673	0.293738	0.262181	0.256812	0.264923	0.264923	0.264923	0.267501	0.283477	0.283477	0.283477	0.283477	0.283477
31	NC006074 Onychiurus orientalis	0.293898	0.293183	0.287144	0.295799	0.302667	0.305379	0.295599	0.295599	0.333066	0.282436	0.316521	0.314028	0.312569	0.313878	0.255772	0.312088	0.315354	0.297153	0.264943	0.263612	0.270448	0.26791	0.26791	0.270448	0.287392	0.287392	0.287392	0.287392	0.287392	0.321028
32	MK450463 Thalassaphorura encarpata	0.261495	0.26393	0.270649	0.284498	0.271867	0.265186	0.272298	0.272298	0.31553	0.261826	0.288849	0.288849	0.265589	0.264368	0.232479	0.286284	0.280379	0.257753	0.242418	0.241542	0.252843	0.252843	0.252843	0.252843	0.270827	0.270827	0.270827	0.270827	0.270827	0.285926	0.222101
